# Supplementary material for: Sphaerodoridae (Annelida) of the deep Northwestern Atlantic, including remarkable new species of Euritmia and Sphaerephesia
Source: Zookeys. 2016 Sep 7;(615):1–32. doi: 10.3897/zookeys.615.9530 (PMC5027775; doi:10.3897/zookeys.615.9530)
Supplement: XML Treatment for Ephesiopsis [file zookeys.615.9530-treatment1.xml]

<!DOCTYPE tp:taxon-treatment
  PUBLIC "-//TaxonX//DTD Taxonomic Treatment Publishing DTD v0 20100105//EN" "tax-treatment-NSO.dtd">
<tp:taxon-treatment xmlns:tp="http://www.plazi.org/taxpub"><tp:treatment-meta><kwd-group><label>Taxon classification</label><kwd><named-content content-type="kingdom">Animalia</named-content></kwd><kwd><named-content content-type="order">Phyllodocida</named-content></kwd><kwd><named-content content-type="family">Sphaerodoridae</named-content></kwd></kwd-group><mixed-citation publication-type="journal"><person-group><name><surname>Capa</surname><given-names>María</given-names></name><name><surname>Osborn</surname><given-names>Karen J.</given-names></name><name><surname>Bakken</surname><given-names>Torkild</given-names></name></person-group><article-title><tp:taxon-name><tp:taxon-name-part taxon-name-part-type="family">Sphaerodoridae</tp:taxon-name-part></tp:taxon-name> (<tp:taxon-name><tp:taxon-name-part taxon-name-part-type="phylum">Annelida</tp:taxon-name-part></tp:taxon-name>) of the deep Northwestern Atlantic, including remarkable new species of <italic><tp:taxon-name><tp:taxon-name-part taxon-name-part-type="genus">Euritmia</tp:taxon-name-part></tp:taxon-name></italic> and <italic><tp:taxon-name><tp:taxon-name-part taxon-name-part-type="genus">Sphaerephesia</tp:taxon-name-part></tp:taxon-name></italic></article-title><source>Zookeys</source><day>7</day><month>9</month><year>2016</year><volume>2016</volume><issue>615</issue><fpage>1</fpage><lpage>32</lpage><pub-id pub-id-type="doi">10.3897/zookeys.615.9530</pub-id></mixed-citation></tp:treatment-meta><tp:nomenclature><tp:taxon-name>
            <tp:taxon-name-part taxon-name-part-type="genus">Ephesiopsis</tp:taxon-name-part>
          </tp:taxon-name><tp:taxon-authority>Hartman &amp; Fauchald, 1971</tp:taxon-authority><tp:nomenclature-citation-list><tp:nomenclature-citation><tp:taxon-name>
                <tp:taxon-name-part taxon-name-part-type="genus">Ephesiopsis</tp:taxon-name-part>
              </tp:taxon-name><comment>Hartman &amp; Fauchald, 1971: 68; <xref ref-type="bibr" rid="B16">Fauchald 1974</xref>: 270; <xref ref-type="bibr" rid="B46">Rizzo 2009</xref>: 62–63 (in part); <xref ref-type="bibr" rid="B9">Capa et al. 2014</xref>.</comment></tp:nomenclature-citation></tp:nomenclature-citation-list></tp:nomenclature><tp:treatment-sec sec-type="type species" id="SECID0EGQAE"><title>Type species.</title><p>
            <italic><tp:taxon-name><tp:taxon-name-part taxon-name-part-type="genus">Ephesiopsis</tp:taxon-name-part> <tp:taxon-name-part taxon-name-part-type="species">guayanae</tp:taxon-name-part></tp:taxon-name></italic> Hartman &amp; Fauchald, 1971.</p></tp:treatment-sec><tp:treatment-sec sec-type="diagnosis" id="SECID0EWQAE"><title>Diagnosis.</title><p>Body long and slender. Two longitudinal rows of macrotubercles, one pair per segment, absent on first chaetiger. Macrotubercles sessile, with terminal papillae. Two longitudinal rows of microtubercles, one pair per segment, running parallel between macrotubercles. Additionally, papillae arranged in 4–5 transverse rows on dorsum and ventrum. Prostomial and peristomial appendages short, spherical or digitiform. Parapodia from chaetiger 2 with both simple and compound chaetae; hooks on first chaetiger absent or present.</p><!--PageBreak--></tp:treatment-sec><tp:treatment-sec sec-type="remarks" id="SECID0E3QAE"><title>Remarks.</title><p>The genus was originally erected and justified by the presence of both simple and compound chaetae in every chaetiger (<xref ref-type="bibr" rid="B23">Hartman and Fauchald 1971</xref>, <xref ref-type="bibr" rid="B16">Fauchald 1974</xref>), a condition different to that found in members of <italic><tp:taxon-name><tp:taxon-name-part taxon-name-part-type="genus">Ephesiella</tp:taxon-name-part></tp:taxon-name></italic> Chamberlin, 1919, with only compound or pseudo-compound chaetae (<xref ref-type="bibr" rid="B39">Moore 1909</xref>, <xref ref-type="bibr" rid="B16">Fauchald 1974</xref>, <xref ref-type="bibr" rid="B8">Capa and Bakken 2015</xref>, <xref ref-type="bibr" rid="B9">Capa et al. 2014</xref>, <xref ref-type="bibr" rid="B7">2016</xref>), or <italic><tp:taxon-name><tp:taxon-name-part taxon-name-part-type="genus">Sphaerodorum</tp:taxon-name-part></tp:taxon-name></italic> Örsted, 1843, with typically only simple chaetae (<xref ref-type="bibr" rid="B16">Fauchald 1974</xref>, <xref ref-type="bibr" rid="B9">Capa et al. 2014</xref>, <xref ref-type="bibr" rid="B7">2016</xref>). Otherwise, these three genera are very similar and they all share the general body shape, with slender bodies, the number and arrangement of epithelial tubercles, with two longitudinal rows of macrotubercles with a terminal papilla, two longitudinal rows of microtubercles, and about 3‒4 transverse rows of smaller papillae on each segment. The re-examination of the types of the type species, <italic><tp:taxon-name><tp:taxon-name-part taxon-name-part-type="genus">Ephesiopsis</tp:taxon-name-part> <tp:taxon-name-part taxon-name-part-type="species">guayanae</tp:taxon-name-part></tp:taxon-name></italic> Hartman &amp; Fauchald, 1971, confirms the presence of sub-distally widened simple chaetae, with tapering tips and straight edges, and with apparently <abbrev xmlns:xlink="http://www.w3.org/1999/xlink" xlink:title="nuchal organ" id="ABBRID0ECTAE" xlink:type="simple">no</abbrev> sign of being compound under the light and compound microscopes (Fig. <xref ref-type="fig" rid="F1">1A, B</xref>); while an additional chaeta in same parapodia is compound, with thinner blades and with more rounded edges. It is unclear at this point, if the presence of both compound and apparently simple chaetae justifies the validity of the genus and further analyses should be performed to elucidate this issue.</p><p>An examination of the types of the recently described <italic><tp:taxon-name><tp:taxon-name-part taxon-name-part-type="genus">Ephesiopsis</tp:taxon-name-part> <tp:taxon-name-part taxon-name-part-type="species">shivae</tp:taxon-name-part></tp:taxon-name></italic> Rizzo, 2009 from Brazil revealed that the specimens do not show the typical generic attributes (<xref ref-type="bibr" rid="B46">Rizzo 2009</xref>, Fig. <xref ref-type="fig" rid="F3">3A–C, E–F</xref>). The chaetae considered in the original description as simple seem to be compound chaetae that have lost the blades, as it has been observed in many specimens of <italic><tp:taxon-name><tp:taxon-name-part taxon-name-part-type="genus">Ephesiella</tp:taxon-name-part></tp:taxon-name></italic> spp. Moreover, <italic><tp:taxon-name><tp:taxon-name-part taxon-name-part-type="genus">Ephesiella</tp:taxon-name-part> <tp:taxon-name-part taxon-name-part-type="species">shivae</tp:taxon-name-part></tp:taxon-name></italic> was described as having a pygidium with four macrotubercles (<xref ref-type="bibr" rid="B46">Rizzo 2009</xref>), but the examined Brazilian specimens showed the typical two dorsal macrotubercles and the ventral digitiform pygidial cirrus. Based on this observation, we propose that <italic><tp:taxon-name><tp:taxon-name-part taxon-name-part-type="genus">Ephesiella</tp:taxon-name-part> <tp:taxon-name-part taxon-name-part-type="species">shivae</tp:taxon-name-part></tp:taxon-name></italic> is transferred to <italic><tp:taxon-name><tp:taxon-name-part taxon-name-part-type="genus">Ephesiella</tp:taxon-name-part></tp:taxon-name></italic> and conclude that <italic><tp:taxon-name><tp:taxon-name-part taxon-name-part-type="genus">Ephesiopsis</tp:taxon-name-part></tp:taxon-name></italic> is monotypic.</p><fig id="F1" position="float" orientation="portrait"><label>Figure 1.</label><caption><p>
          <italic><tp:taxon-name><tp:taxon-name-part taxon-name-part-type="genus">Ephesiopsis</tp:taxon-name-part> <tp:taxon-name-part taxon-name-part-type="species">guayanae</tp:taxon-name-part></tp:taxon-name></italic> paratypes <named-content xmlns:xlink="http://www.w3.org/1999/xlink" content-type="dwc:institutional_code" xlink:type="simple">LACM</named-content>-<named-content xmlns:xlink="http://www.w3.org/1999/xlink" content-type="dwc:institutional_code" xlink:type="simple">AHF</named-content> POLY TYPE 943, micrographs. <bold>A</bold> Mid-body chaetigers and chaetae (apparently simple), ventral view <bold>B</bold> Mid-body chaetigers with compound and simple chaetae, dorsal view.</p></caption><graphic xmlns:xlink="http://www.w3.org/1999/xlink" xlink:href="zookeys-615-001-g001.jpg" position="float" orientation="portrait" xlink:type="simple" id="oo_102008.jpg"/></fig></tp:treatment-sec><tp:treatment-sec><!--Section generated to contain objects referenced in tp:taxon-treatment.--><fig id="F3" position="float" orientation="portrait"><label>Figure 3.</label><caption><p>
          <italic><tp:taxon-name><tp:taxon-name-part taxon-name-part-type="genus">Euritmia</tp:taxon-name-part> <tp:taxon-name-part taxon-name-part-type="species">carolensis</tp:taxon-name-part></tp:taxon-name></italic> sp. n., paratype, <named-content xmlns:xlink="http://www.w3.org/1999/xlink" content-type="dwc:institutional_code" xlink:type="simple">USNM</named-content> 1001791, micrographs. <bold>A</bold> Whole body, side view <bold>B</bold> Dorsal papillae of different sizes, anterior segments <bold>C</bold> Detail of a large dorsal papillae <bold>D</bold> Mid-body simple chaetae <bold>E</bold> Same. Abbreviations: <abbrev xmlns:xlink="http://www.w3.org/1999/xlink" xlink:title="lateral antenna" id="ABBRID0EAGBG" xlink:type="simple">la</abbrev>, lateral antenna; <abbrev xmlns:xlink="http://www.w3.org/1999/xlink" xlink:title="palp" id="ABBRID0EEGBG" xlink:type="simple">pa</abbrev>, palp.</p></caption><graphic xmlns:xlink="http://www.w3.org/1999/xlink" xlink:href="zookeys-615-001-g003.jpg" position="float" orientation="portrait" xlink:type="simple" id="oo_102010.jpg"/></fig></tp:treatment-sec><ref-list><ref id="B16"><mixed-citation xmlns:xlink="http://www.w3.org/1999/xlink" xlink:type="simple">
          <person-group><name name-style="western"><surname>Fauchald</surname><given-names>K</given-names></name></person-group> (<year>1974</year>) <article-title><tp:taxon-name><tp:taxon-name-part taxon-name-part-type="family">Sphaerodoridae</tp:taxon-name-part></tp:taxon-name> (<tp:taxon-name><tp:taxon-name-part taxon-name-part-type="class">Polychaeta</tp:taxon-name-part></tp:taxon-name>: <tp:taxon-name><tp:taxon-name-part taxon-name-part-type="class">Errantia</tp:taxon-name-part></tp:taxon-name>) from world wide areas.</article-title> <source>Journal of Natural History</source> <volume>8</volume>: <fpage>257</fpage>–<lpage>289</lpage>. doi: <ext-link xlink:type="simple" ext-link-type="doi" xlink:href="10.1080/00222937400770241">10.1080/00222937400770241</ext-link></mixed-citation></ref><ref id="B46"><mixed-citation xmlns:xlink="http://www.w3.org/1999/xlink" xlink:type="simple">
          <person-group><name name-style="western"><surname>Rizzo</surname><given-names>AE</given-names></name></person-group> (<year>2009</year>) <article-title>A new species of <italic><tp:taxon-name><tp:taxon-name-part taxon-name-part-type="genus">Ephesiopsis</tp:taxon-name-part></tp:taxon-name></italic> (<tp:taxon-name><tp:taxon-name-part taxon-name-part-type="class">Polychaeta</tp:taxon-name-part></tp:taxon-name>: <tp:taxon-name><tp:taxon-name-part taxon-name-part-type="family">Sphaerodoridae</tp:taxon-name-part></tp:taxon-name>) from off southeastern Brazil.</article-title> <source>Zootaxa</source> <volume>2307</volume>: <fpage>61</fpage>–<lpage>67</lpage>.</mixed-citation></ref><ref id="B9"><mixed-citation xmlns:xlink="http://www.w3.org/1999/xlink" xlink:type="simple">
          <person-group><name name-style="western"><surname>Capa</surname><given-names>M</given-names></name><name name-style="western"><surname>Bakken</surname><given-names>T</given-names></name><name name-style="western"><surname>Purschke</surname><given-names>G</given-names></name></person-group> (<year>2014</year>) <chapter-title><tp:taxon-name><tp:taxon-name-part taxon-name-part-type="family">Sphaerodoridae</tp:taxon-name-part></tp:taxon-name> Malmgren, 1867.</chapter-title> In: <person-group><name name-style="western"><surname>Westheide</surname><given-names>W</given-names></name><name name-style="western"><surname>Purschke</surname><given-names>G</given-names></name></person-group> (<role>Eds</role>) <source>Handbook of Zoology. A Natural History of the Phyla of the Animal Kingdom. <tp:taxon-name><tp:taxon-name-part taxon-name-part-type="phylum">Annelida</tp:taxon-name-part></tp:taxon-name>: Polychaetes</source>. <publisher-name>De Gruyter</publisher-name>, <publisher-loc>Ösnabruck</publisher-loc>.</mixed-citation></ref><ref id="B23"><mixed-citation xmlns:xlink="http://www.w3.org/1999/xlink" xlink:type="simple">
          <person-group><name name-style="western"><surname>Hartman</surname><given-names>O</given-names></name><name name-style="western"><surname>Fauchald</surname><given-names>K</given-names></name></person-group> (<year>1971</year>) <article-title>Deep-water benthic polychaetous annelids off New England to Bermuda and other North Atlantic Areas. Part II.</article-title> <source>Allan Hancock Monographs in Marine Biology</source> <volume>6</volume>: <fpage>1</fpage>–<lpage>327</lpage>.</mixed-citation></ref><ref id="B39"><mixed-citation xmlns:xlink="http://www.w3.org/1999/xlink" xlink:type="simple">
          <person-group><name name-style="western"><surname>Moore</surname><given-names>JP</given-names></name></person-group> (<year>1909</year>) <article-title>The polychaetous annelids dredged by the U.S.S: “Albatross” off the coast of southern California in 1904.I. Syllidæ, Sphaerodoridæ, Hesionidæ and Phyllodocidæ.</article-title> <source>Proceedings of the Academy of Natural Sciences of Philadelphia</source> <volume>61</volume>: <fpage>321</fpage>–<lpage>351</lpage>.</mixed-citation></ref><ref id="B8"><mixed-citation xmlns:xlink="http://www.w3.org/1999/xlink" xlink:type="simple">
          <person-group><name name-style="western"><surname>Capa</surname><given-names>M</given-names></name><name name-style="western"><surname>Bakken</surname><given-names>T</given-names></name></person-group> (<year>2015</year>) <article-title>Revision of the Australian <tp:taxon-name><tp:taxon-name-part taxon-name-part-type="family">Sphaerodoridae</tp:taxon-name-part></tp:taxon-name> (<tp:taxon-name><tp:taxon-name-part taxon-name-part-type="phylum">Annelida</tp:taxon-name-part></tp:taxon-name>) including the description of four new species.</article-title> <source>Zootaxa</source> <volume>4000</volume>(<issue>2</issue>): <fpage>227</fpage>–<lpage>267</lpage>. doi: <ext-link xlink:type="simple" ext-link-type="doi" xlink:href="10.11646/zootaxa.4000.2.3">10.11646/zootaxa.4000.2.3</ext-link></mixed-citation></ref><ref id="B7"><mixed-citation xmlns:xlink="http://www.w3.org/1999/xlink" xlink:type="simple">
          <person-group><name name-style="western"><surname>Capa</surname><given-names>M</given-names></name><name name-style="western"><surname>Aguado</surname><given-names>MT</given-names></name><name name-style="western"><surname>Bakken</surname><given-names>T</given-names></name></person-group> (<year>2016</year>) <article-title>Phylogenetic hypothesis of <tp:taxon-name><tp:taxon-name-part taxon-name-part-type="family">Sphaerodoridae</tp:taxon-name-part></tp:taxon-name> Malmgren, 1867 (<tp:taxon-name><tp:taxon-name-part taxon-name-part-type="phylum">Annelida</tp:taxon-name-part></tp:taxon-name>) and its position within <tp:taxon-name><tp:taxon-name-part taxon-name-part-type="order">Phyllodocida</tp:taxon-name-part></tp:taxon-name>.</article-title> <source>Cladistics</source> <volume>32</volume>: <fpage>335</fpage>–<lpage>350</lpage>. doi: <ext-link xlink:type="simple" ext-link-type="doi" xlink:href="10.1111/cla.12134">10.1111/cla.12134</ext-link></mixed-citation></ref></ref-list></tp:taxon-treatment>
