# Supplementary material for: Sphaerodoridae (Annelida) of the deep Northwestern Atlantic, including remarkable new species of Euritmia and Sphaerephesia
Source: Zookeys. 2016 Sep 7;(615):1–32. doi: 10.3897/zookeys.615.9530 (PMC5027775; doi:10.3897/zookeys.615.9530)
Supplement: XML Treatment for Ephesiopsis guayanae [file zookeys.615.9530-treatment2.xml]

<!DOCTYPE tp:taxon-treatment
  PUBLIC "-//TaxonX//DTD Taxonomic Treatment Publishing DTD v0 20100105//EN" "tax-treatment-NSO.dtd">
<tp:taxon-treatment xmlns:tp="http://www.plazi.org/taxpub"><tp:treatment-meta><kwd-group><label>Taxon classification</label><kwd><named-content content-type="kingdom">Animalia</named-content></kwd><kwd><named-content content-type="order">Phyllodocida</named-content></kwd><kwd><named-content content-type="family">Sphaerodoridae</named-content></kwd></kwd-group><mixed-citation publication-type="journal"><person-group><name><surname>Capa</surname><given-names>María</given-names></name><name><surname>Osborn</surname><given-names>Karen J.</given-names></name><name><surname>Bakken</surname><given-names>Torkild</given-names></name></person-group><article-title><tp:taxon-name><tp:taxon-name-part taxon-name-part-type="family">Sphaerodoridae</tp:taxon-name-part></tp:taxon-name> (<tp:taxon-name><tp:taxon-name-part taxon-name-part-type="phylum">Annelida</tp:taxon-name-part></tp:taxon-name>) of the deep Northwestern Atlantic, including remarkable new species of <italic><tp:taxon-name><tp:taxon-name-part taxon-name-part-type="genus">Euritmia</tp:taxon-name-part></tp:taxon-name></italic> and <italic><tp:taxon-name><tp:taxon-name-part taxon-name-part-type="genus">Sphaerephesia</tp:taxon-name-part></tp:taxon-name></italic></article-title><source>Zookeys</source><day>7</day><month>9</month><year>2016</year><volume>2016</volume><issue>615</issue><fpage>1</fpage><lpage>32</lpage><pub-id pub-id-type="doi">10.3897/zookeys.615.9530</pub-id></mixed-citation></tp:treatment-meta><tp:nomenclature><tp:taxon-name>
            <tp:taxon-name-part taxon-name-part-type="genus">Ephesiopsis</tp:taxon-name-part>
            <tp:taxon-name-part taxon-name-part-type="species">guayanae</tp:taxon-name-part>
          </tp:taxon-name><tp:taxon-authority>Hartman &amp; Fauchald, 1971</tp:taxon-authority><xref ref-type="fig" rid="F1">Figs 1</xref><xref ref-type="fig" rid="F2">, 2</xref><tp:nomenclature-citation-list><tp:nomenclature-citation><tp:taxon-name>
                <tp:taxon-name-part taxon-name-part-type="genus">Sphaerodorum</tp:taxon-name-part>
              </tp:taxon-name><comment>sp. C.– <xref ref-type="bibr" rid="B22">Hartman 1965</xref>: 96, pl. 14, Figs A–B.</comment></tp:nomenclature-citation><tp:nomenclature-citation><tp:taxon-name>
                <tp:taxon-name-part taxon-name-part-type="genus">Ephesiopsis</tp:taxon-name-part> <tp:taxon-name-part taxon-name-part-type="species">guayanae</tp:taxon-name-part></tp:taxon-name><comment>Hartman &amp; Fauchald, 1971: 68–69, Pl 33, figs A–G.</comment></tp:nomenclature-citation></tp:nomenclature-citation-list></tp:nomenclature><tp:treatment-sec sec-type="material" id="SECID0ETYAE"><title>Material examined.</title><p>
            <bold>Holotype</bold>: <named-content xmlns:xlink="http://www.w3.org/1999/xlink" content-type="dwc:institutional_code" xlink:type="simple">LACM</named-content>-<named-content xmlns:xlink="http://www.w3.org/1999/xlink" content-type="dwc:institutional_code" xlink:type="simple">AHF</named-content> POLY TYPE 942, off Dutch Guayana Surinam, <named-content xmlns:xlink="http://www.w3.org/1999/xlink" content-type="dwc:verbatimCoordinates" xlink:type="simple"><named-content content-type="geo-json" specific-use="{&#34;type&#34;:&#34;Point&#34;,&#34;coordinates&#34;:[-54.525000,7.866667]}" id="NCID0EKZAE" xlink:type="simple">07°52'N, 54°31.5'W</named-content></named-content>, 520–550 m, coll. <named-content xmlns:xlink="http://www.w3.org/1999/xlink" xlink:type="simple" content-type="institution" xlink:href="http://grbio.org/institution/woods-hole-oceanographic-institution" id="NCID0EPZAE">Woods Hole Oceanographic Institution</named-content>, 25 Apr 1963. <bold>Paratype</bold>: same collection information <named-content xmlns:xlink="http://www.w3.org/1999/xlink" content-type="dwc:institutional_code" xlink:type="simple">LACM</named-content>-<named-content xmlns:xlink="http://www.w3.org/1999/xlink" content-type="dwc:institutional_code" xlink:type="simple">AHF</named-content> POLY TYPE 943 (1 ind.).</p></tp:treatment-sec><tp:treatment-sec sec-type="material" id="SECID0EC1AE"><title>Additional material.</title><p>
            <named-content xmlns:xlink="http://www.w3.org/1999/xlink" content-type="dwc:institutional_code" xlink:type="simple">USNM</named-content> 1001772 (2 ind.), Georges Bank, <named-content xmlns:xlink="http://www.w3.org/1999/xlink" content-type="dwc:verbatimCoordinates" xlink:type="simple"><named-content content-type="geo-json" specific-use="{&#34;type&#34;:&#34;Point&#34;,&#34;coordinates&#34;:[-66.228000,40.953500]}" id="NCID0ET1AE" xlink:type="simple">40°57.21'N, 066°13.68'W</named-content></named-content>, coll. MMS Collections, Atlantic Slope and Rise Program, <abbrev xmlns:xlink="http://www.w3.org/1999/xlink" content-type="institution" xlink:title="Atlantic Slope and Rise Program" id="ABBRID0E31AE" xlink:type="simple">ASLAR</abbrev>, 25 Jul 1986; <named-content xmlns:xlink="http://www.w3.org/1999/xlink" content-type="dwc:institutional_code" xlink:type="simple">USNM</named-content> 1001773 (1 ind.) off New Jersey, <named-content xmlns:xlink="http://www.w3.org/1999/xlink" content-type="dwc:verbatimCoordinates" xlink:type="simple"><named-content content-type="geo-json" specific-use="{&#34;type&#34;:&#34;Point&#34;,&#34;coordinates&#34;:[-72.881000,38.599667]}" id="NCID0EM2AE" xlink:type="simple">38°35.98'N, 072°52.86'W</named-content></named-content>, 2195 m, coll. MMS Collections;</p><p>
            <named-content xmlns:xlink="http://www.w3.org/1999/xlink" content-type="dwc:institutional_code" xlink:type="simple">USNM</named-content> 1001777 (1 ind.), off New Jersey, United States, 2150 m, 1 Dec 1984, coll. MMS Collections, Atlantic Slope and Rise Program, <abbrev xmlns:xlink="http://www.w3.org/1999/xlink" content-type="institution" xlink:title="Atlantic Slope and Rise Program" id="ABBRID0ED3AE" xlink:type="simple">ASLAR</abbrev>; <named-content xmlns:xlink="http://www.w3.org/1999/xlink" content-type="dwc:institutional_code" xlink:type="simple">USNM</named-content> 1001713 (1 ind.), off Cape Lookout, North Carolina, <named-content xmlns:xlink="http://www.w3.org/1999/xlink" content-type="dwc:verbatimCoordinates" xlink:type="simple"><named-content content-type="geo-json" specific-use="{&#34;type&#34;:&#34;Point&#34;,&#34;coordinates&#34;:[-75.649667,34.186000]}" id="NCID0ET3AE" xlink:type="simple">34°11.16'N, 75°38.98'W</named-content></named-content>, 2006 m, coll. MMS Collections, Atlantic Slope and Rise Program, <abbrev xmlns:xlink="http://www.w3.org/1999/xlink" content-type="institution" xlink:title="Atlantic Slope and Rise Program" id="ABBRID0E33AE" xlink:type="simple">ASLAR</abbrev>, 14 Jul 1984; <named-content xmlns:xlink="http://www.w3.org/1999/xlink" content-type="dwc:institutional_code" xlink:type="simple">USNM</named-content> 1001780 (1 ind.), off Delmarva, <named-content xmlns:xlink="http://www.w3.org/1999/xlink" content-type="dwc:verbatimCoordinates" xlink:type="simple"><named-content content-type="geo-json" specific-use="{&#34;type&#34;:&#34;Point&#34;,&#34;coordinates&#34;:[-73.331900,37.859667]}" id="NCID0EM4AE" xlink:type="simple">37°51.58'N, 73°19.914'W</named-content></named-content>, 2100 m, coll. MMS Collections, Atlantic Slope and Rise Program, <abbrev xmlns:xlink="http://www.w3.org/1999/xlink" content-type="institution" xlink:title="Atlantic Slope and Rise Program" id="ABBRID0EV4AE" xlink:type="simple">ASLAR</abbrev>, 30 Nov 1984; <named-content xmlns:xlink="http://www.w3.org/1999/xlink" content-type="dwc:institutional_code" xlink:type="simple">USNM</named-content> 1001781 (1 ind.), off New Jersey, <named-content xmlns:xlink="http://www.w3.org/1999/xlink" content-type="dwc:verbatimCoordinates" xlink:type="simple"><named-content content-type="geo-json" specific-use="{&#34;type&#34;:&#34;Point&#34;,&#34;coordinates&#34;:[-72.701833,38.488000]}" id="NCID0EF5AE" xlink:type="simple">38°29.28'N, 72°42.11'W</named-content></named-content>, 2507 m, coll. MMS Collections, Atlantic Slope and Rise Program, <abbrev xmlns:xlink="http://www.w3.org/1999/xlink" content-type="institution" xlink:title="Atlantic Slope and Rise Program" id="ABBRID0EO5AE" xlink:type="simple">ASLAR</abbrev>, 4 Dec 1984; <named-content xmlns:xlink="http://www.w3.org/1999/xlink" content-type="dwc:institutional_code" xlink:type="simple">USNM</named-content> 1001782 (1 ind.), off New Jersey, <named-content xmlns:xlink="http://www.w3.org/1999/xlink" content-type="dwc:verbatimCoordinates" xlink:type="simple"><named-content content-type="geo-json" specific-use="{&#34;type&#34;:&#34;Point&#34;,&#34;coordinates&#34;:[-72.703167,38.487167]}" id="NCID0E55AE" xlink:type="simple">38°29.23'N, 72°42.19'W</named-content></named-content>, 2505 m, coll. MMS Collections, Atlantic Slope and Rise Program, <abbrev xmlns:xlink="http://www.w3.org/1999/xlink" content-type="institution" xlink:title="Atlantic Slope and Rise Program" id="ABBRID0EH6AE" xlink:type="simple">ASLAR</abbrev>, 18 May 1985; <named-content xmlns:xlink="http://www.w3.org/1999/xlink" content-type="dwc:institutional_code" xlink:type="simple">USNM</named-content> 1001783 (1 ind.), off New Jersey, <named-content xmlns:xlink="http://www.w3.org/1999/xlink" content-type="dwc:verbatimCoordinates" xlink:type="simple"><named-content content-type="geo-json" specific-use="{&#34;type&#34;:&#34;Point&#34;,&#34;coordinates&#34;:[-72.703167,38.487167]}" id="NCID0EX6AE" xlink:type="simple">38°29.23'N, 72°42.19'W</named-content></named-content>, 2505 m, coll. MMS Collections, Atlantic Slope and Rise Program, <abbrev xmlns:xlink="http://www.w3.org/1999/xlink" content-type="institution" xlink:title="Atlantic Slope and Rise Program" id="ABBRID0EBAAG" xlink:type="simple">ASLAR</abbrev>, 18 May 1985; <named-content xmlns:xlink="http://www.w3.org/1999/xlink" content-type="dwc:institutional_code" xlink:type="simple">USNM</named-content> 1001789 (1 ind.), Baltimore Canyon, Maryland, <named-content xmlns:xlink="http://www.w3.org/1999/xlink" content-type="dwc:verbatimCoordinates" xlink:type="simple"><named-content content-type="geo-json" specific-use="{&#34;type&#34;:&#34;Point&#34;,&#34;coordinates&#34;:[-73.746000,37.896000]}" id="NCID0ERAAG" xlink:type="simple">37°53.76'N, 73°44.76'W</named-content></named-content>, 1499 m, coll. MMS Collections, Atlantic Slope and Rise Program, <abbrev xmlns:xlink="http://www.w3.org/1999/xlink" content-type="institution" xlink:title="Atlantic Slope and Rise Program" id="ABBRID0E1AAG" xlink:type="simple">ASLAR</abbrev>, 15 Nov 1985.</p></tp:treatment-sec><tp:treatment-sec sec-type="material" id="SECID0E6AAG"><title>Comparative material.</title><p>
            <italic><tp:taxon-name><tp:taxon-name-part taxon-name-part-type="genus">Ephesiopsis</tp:taxon-name-part> <tp:taxon-name-part taxon-name-part-type="species">shivae</tp:taxon-name-part></tp:taxon-name></italic>, holotype MZSP883 <named-content xmlns:xlink="http://www.w3.org/1999/xlink" content-type="dwc:verbatimCoordinates" xlink:type="simple"><named-content content-type="geo-json" specific-use="{&#34;type&#34;:&#34;Point&#34;,&#34;coordinates&#34;:[-45.864917,-24.127283]}" id="NCID0ESBAG" xlink:type="simple">24°07.637'S 45°51.895'W</named-content></named-content>, 09 Jan 1998, Sta. 6661, 147 m, Santos/São Paulo to Ilha Grande Bay/Rio de Janeiro; paratypes MZSP1031 (2 ind.), <named-content xmlns:xlink="http://www.w3.org/1999/xlink" content-type="dwc:verbatimCoordinates" xlink:type="simple"><named-content content-type="geo-json" specific-use="{&#34;type&#34;:&#34;Point&#34;,&#34;coordinates&#34;:[-45.864917,-24.127283]}" id="NCID0E1BAG" xlink:type="simple">24°07.637'S, 45°51.895'W</named-content></named-content>, 09 Jan 1998, Sta. 6661, 147 m, Santos/São Paulo to Ilha Grande Bay/Rio de Janeiro.</p></tp:treatment-sec><tp:treatment-sec sec-type="diagnosis" id="SECID0E6BAG"><title>Diagnosis.</title><p>Palps and lateral antennae digitiform, median antenna shorter. Tentacular cirri ellipsoid. Parapodia with 4–6 parapodial papillae; compound chaetae with blades 1.5–2.5 times as long as maximum width on mid-body chaetigers, simple chaetae wider and with angular silhouette; hooks present on first chaetiger.</p></tp:treatment-sec><tp:treatment-sec sec-type="description" id="SECID0EECAG"><title>Re-description.</title><p>
            <italic>Measurements and general morphology</italic>. Holotype 2.2 mm long, 0.2 mm wide, with 26 chaetigers, divided in two. Body elongated, sub-quadrangular in section, with slightly convex dorsum. Anterior end bluntly rounded, slightly narrowing along posterior segments. Segmentation inconspicuous, tegument with transverse wrinkles. Preserved specimen lacking pigmentation.</p><p>
            <italic>Head</italic>. Prostomium with five short appendages, including a pair of digitiform palps in ventral-most position, a pair of lateral antennae, similar in shape and size to palps, <!--PageBreak--><!--PageBreak-->and a median antenna, shorter (one third) and thinner than lateral antennae (Fig. <xref ref-type="fig" rid="F2">2A, B</xref>). A pair of tentacular cirri shorter than lateral antennae and palps. A few rounded (about six) small papillae confined by head appendages.</p><fig id="F2" position="float" orientation="portrait"><label>Figure 2.</label><caption><p>
          <italic><tp:taxon-name><tp:taxon-name-part taxon-name-part-type="genus">Ephesiopsis</tp:taxon-name-part> <tp:taxon-name-part taxon-name-part-type="species">guayanae</tp:taxon-name-part></tp:taxon-name></italic>, <named-content xmlns:xlink="http://www.w3.org/1999/xlink" content-type="dwc:institutional_code" xlink:type="simple">USNM</named-content> 1001777, <abbrev xmlns:xlink="http://www.w3.org/1999/xlink" xlink:title="scanning electron microscope" id="ABBRID0ERDAG" xlink:type="simple">SEM</abbrev>. <bold>A</bold> Whole specimen, side view <bold>B</bold> Anterior end, side view <bold>C</bold> Chaetiger 3, with parapodia, macrotubercle and microtubercle, side view <bold>D</bold> Mid-body segments, side view <bold>E</bold> Mid-body parapodium showing detail of parapodial papillae, acicular lobe and ventral cirrus <bold>F</bold> Posterior chaetigers and pygidium with paired dorsal cirri and ventral digitiform anal cirrus, side view <bold>G</bold> Chaetae chaetiger 4 <bold>H</bold> Chaetae mid-body fascicle <bold>I–L</bold> Chaetae mid-body chaetigers. Abbreviations: 1<sup>st</sup> <abbrev xmlns:xlink="http://www.w3.org/1999/xlink" xlink:title="macrotubercle" id="ABBRID0EJEAG" xlink:type="simple">mc</abbrev>, macrotubercle from first chaetiger; <abbrev xmlns:xlink="http://www.w3.org/1999/xlink" xlink:title="acicular lobe" id="ABBRID0ENEAG" xlink:type="simple">al</abbrev>, acicular lobe; <abbrev xmlns:xlink="http://www.w3.org/1999/xlink" xlink:title="lateral antenna" id="ABBRID0EREAG" xlink:type="simple">la</abbrev>, lateral antenna; <abbrev xmlns:xlink="http://www.w3.org/1999/xlink" xlink:title="median antenna" id="ABBRID0EVEAG" xlink:type="simple">ma</abbrev>, median antenna; <abbrev xmlns:xlink="http://www.w3.org/1999/xlink" xlink:title="macrotubercle" id="ABBRID0EZEAG" xlink:type="simple">mc</abbrev>, macrotubercle; <abbrev xmlns:xlink="http://www.w3.org/1999/xlink" xlink:title="microtubercle" id="ABBRID0E4EAG" xlink:type="simple">mi</abbrev>, microtubercle; <abbrev xmlns:xlink="http://www.w3.org/1999/xlink" xlink:title="mouth" id="ABBRID0EBFAG" xlink:type="simple">mo</abbrev>, mouth; <abbrev xmlns:xlink="http://www.w3.org/1999/xlink" xlink:title="nuchal organ" id="ABBRID0EFFAG" xlink:type="simple">no</abbrev>, nuchal organ; <abbrev xmlns:xlink="http://www.w3.org/1999/xlink" xlink:title="palp" id="ABBRID0EJFAG" xlink:type="simple">pa</abbrev>, palp; <abbrev xmlns:xlink="http://www.w3.org/1999/xlink" xlink:title="tentacular cirrus" id="ABBRID0ENFAG" xlink:type="simple">tc</abbrev>, tentacular cirrus; <abbrev xmlns:xlink="http://www.w3.org/1999/xlink" xlink:title="ventral cirrus" id="ABBRID0ERFAG" xlink:type="simple">vc</abbrev>, ventral cirrus.</p></caption><graphic xmlns:xlink="http://www.w3.org/1999/xlink" xlink:href="zookeys-615-001-g002.jpg" position="float" orientation="portrait" xlink:type="simple" id="oo_102009.jpg"/></fig><p>
            <italic>Tubercles</italic>. First chaetiger with two dorsal macrotubercles; microtubercles absent (Fig. <xref ref-type="fig" rid="F2">2B</xref>). Following chaetigers each with two dorsal macrotubercles arranged in two dorso-lateral longitudinal rows, and two microtubercles forming two longitudinal rows between the macrotubercles (Fig. <xref ref-type="fig" rid="F2">2B–D, F</xref>). Macrotubercles sessile and spherical each provided with a digitiform terminal papilla (Fig. <xref ref-type="fig" rid="F2">2B–D, F</xref>); with groups of pores around terminal papilla. All macrotubercles similar in shape and size. Microtubercles with digitiform terminal papilla generally longer than collar (Fig. <xref ref-type="fig" rid="F2">2C</xref>). Spherical or ellipsoid papillae over dorsum, arranged in 3–4 transversal rows per chaetiger, with around 15–20 papillae on each mid-body chaetigers. Ventral surface with spherical papillae, arranged in four more or less regular transversal rows, with about 20 per segment, in mid-body; numbers decreasing towards posterior end (Fig. <xref ref-type="fig" rid="F2">2F</xref>). Body epithelium with ellipsoid granules.</p><p>
            <italic>Parapodia</italic>. Parapodia sub-conical, increasing in size towards chaetiger 3 (Fig. <xref ref-type="fig" rid="F2">2B</xref>), around 1–3 times longer than wide (Fig. <xref ref-type="fig" rid="F2">2C–E</xref>). Acicular lobe projecting distally anterior to chaetae, resembling other parapodial papillae or slightly longer (Fig. <xref ref-type="fig" rid="F2">2E</xref>). Ventral cirri digitiform projecting as long as acicular lobe on anterior segments or shorter in mid-body and posterior ones (Fig. <xref ref-type="fig" rid="F2">2C–E</xref>). Mid-body parapodia with 4–5 ellipsoid to digitiform papillae, all similar in size, in addition to the acicular lobe: 2–3 anterior, 1–2 posterior-ventral (Fig. <xref ref-type="fig" rid="F2">2C–E</xref>).</p><p>
            <italic>Chaetae</italic>. First chaetiger with two pairs of hooks, one pair on each parapodia together with elongate simple chaetae. One compound and 2–4 simple chaetae in all chaetigers, arranged in a curved transverse row around acicular lobe (Figs <xref ref-type="fig" rid="F1">1A, B</xref>, <xref ref-type="fig" rid="F2">2G–L</xref>). First and second chaetigers with slightly serrated long blades, 4–5 times longer than wide. Chaetae from chaetiger 3 with shafts widened sub-distally, a larger distal tooth and fine spinulation; blades twice as long as wide (Fig. <xref ref-type="fig" rid="F2">2G–L</xref>).</p><p>
            <italic>Pygidium</italic>. Pygidium terminal, with one mid-ventral digitiform anal cirrus and a pair of dorsal anal cirri, similar in shape but slightly smaller than macrotubercles (Fig. <xref ref-type="fig" rid="F2">2F</xref>).</p><p>
            <italic>Internal features</italic>. A pair of eyes anterior to first chaetiger.</p><p>
            <italic>Reproductive features</italic>. Copulatory organs or eggs not seen in holotype. Paratype with eggs in coelomic cavity.</p></tp:treatment-sec><tp:treatment-sec sec-type="variation" id="SECID0EKIAG"><title>Variation.</title><p>The paratype, an incomplete gravid female, is larger than holotype, 3 mm long and 0.25 wide, with 44 chaetigers. The specimen from New Jersey is 2 mm long and 0.25 wide. The number and morphology of chaetae showed variation among the material examined. The holotype possessed two pair of hooks on first chaetiger, absent or not seen in the paratype while the specimen from New Jersey had one pair (Fig. <xref ref-type="fig" rid="F2">2B</xref>). Additionally, an extra set of thin and simple chaetae, resembling those present in rest of chaetigers were observed only on the holotype. Following chaetigers had fascicles with 3–5 chaetae, one of them clearly compound in the holotype, two in the paratype and up to three in the specimen from New Jersey. Chaetae appearing compound under the light microscope (Fig. <xref ref-type="fig" rid="F1">1B</xref>) did not clearly seem so under the electron <!--PageBreak-->microscope (Fig. <xref ref-type="fig" rid="F2">2G, I, J</xref>), but at least a faint edge between the shaft and the blade could be noticed. The simple chaetae, probably a result of the fusion of shaft and the blade, show in some cases a different outline, with an angular edge, and a less curved tip (Fig. <xref ref-type="fig" rid="F2">2H, L</xref>).</p></tp:treatment-sec><tp:treatment-sec sec-type="remarks" id="SECID0ECJAG"><title>Remarks.</title><p>The most remarkable attribute of this species is the presence of simple chaetae, in all parapodia, that are flat and sub-distally widened and have an angular contour. This differs from other members of the long bodied sphaerodorids (<italic><tp:taxon-name><tp:taxon-name-part taxon-name-part-type="genus">Ephesiella</tp:taxon-name-part></tp:taxon-name></italic> and <italic><tp:taxon-name><tp:taxon-name-part taxon-name-part-type="genus">Sphaerodorum</tp:taxon-name-part></tp:taxon-name></italic>), where chaetae, simple or compound respectively, present more rounded edges. In this respect, the holotype and paratypes of <italic><tp:taxon-name><tp:taxon-name-part taxon-name-part-type="genus">Ephesiella</tp:taxon-name-part> <tp:taxon-name-part taxon-name-part-type="species">guayanae</tp:taxon-name-part></tp:taxon-name></italic> show some morphological differences, which, if considered as part of the intraspecific variation, may open a discussion of the legitimacy for the genus. These special, simple, sub-distally widened and flat chaetae were not conspicuous in the paratype. The apparently simple chaetae present in both holo- and paratype do not differ much from those pseudocompound chaetae present in other <italic><tp:taxon-name><tp:taxon-name-part taxon-name-part-type="genus">Ephesiella</tp:taxon-name-part></tp:taxon-name></italic> (e.g. <italic><tp:taxon-name><tp:taxon-name-part taxon-name-part-type="genus">Ephesiella</tp:taxon-name-part> <tp:taxon-name-part taxon-name-part-type="species">brevicapitis</tp:taxon-name-part></tp:taxon-name></italic> Moore, 1909). With so little material in hand, only two types, it is difficult to conclude on the status of the genus and the identity of the paratype. The species seems not to have been found again, until now.</p><p>The chaetae of the specimens collected from sediments of deep New Jersey waters resemble those observed in the paratype of <italic><tp:taxon-name><tp:taxon-name-part taxon-name-part-type="genus">Ephesiella</tp:taxon-name-part> <tp:taxon-name-part taxon-name-part-type="species">guayanae</tp:taxon-name-part></tp:taxon-name></italic>. In every parapodium a group of simple chaetae can be observed, they are not so wide and angular as those present in the holotype, but still they appear to be simple chaetae. Examination of these specimens under <abbrev xmlns:xlink="http://www.w3.org/1999/xlink" xlink:title="scanning electron microscope" id="ABBRID0E4KAG" xlink:type="simple">SEM</abbrev> revealed a faint oblique mark in the position where an articulation between shaft and blade is expected, and some chaetae seem to be bent at this point. Together these observations suggest that they may be pseudocompound chaetae (Fig. <xref ref-type="fig" rid="F2">2G–L</xref>). This cannot be addressed in the type material, which needs to be left intact.</p></tp:treatment-sec><tp:treatment-sec sec-type="type locality" id="SECID0EFLAG"><title>Type locality.</title><p>Surinam, Dutch Guayana, 520–550 m.</p></tp:treatment-sec><tp:treatment-sec sec-type="distribution" id="SECID0EKLAG"><title>Distribution.</title><p>From Dutch Guayana to New Jersey, 520–2507 m.</p></tp:treatment-sec><tp:treatment-sec><!--Section generated to contain objects referenced in tp:taxon-treatment.--><fig id="F1" position="float" orientation="portrait"><label>Figure 1.</label><caption><p>
          <italic><tp:taxon-name><tp:taxon-name-part taxon-name-part-type="genus">Ephesiopsis</tp:taxon-name-part> <tp:taxon-name-part taxon-name-part-type="species">guayanae</tp:taxon-name-part></tp:taxon-name></italic> paratypes <named-content xmlns:xlink="http://www.w3.org/1999/xlink" content-type="dwc:institutional_code" xlink:type="simple">LACM</named-content>-<named-content xmlns:xlink="http://www.w3.org/1999/xlink" content-type="dwc:institutional_code" xlink:type="simple">AHF</named-content> POLY TYPE 943, micrographs. <bold>A</bold> Mid-body chaetigers and chaetae (apparently simple), ventral view <bold>B</bold> Mid-body chaetigers with compound and simple chaetae, dorsal view.</p></caption><graphic xmlns:xlink="http://www.w3.org/1999/xlink" xlink:href="zookeys-615-001-g001.jpg" position="float" orientation="portrait" xlink:type="simple" id="oo_102008.jpg"/></fig></tp:treatment-sec><ref-list><ref id="B22"><mixed-citation xmlns:xlink="http://www.w3.org/1999/xlink" xlink:type="simple">
          <person-group><name name-style="western"><surname>Hartman</surname><given-names>O</given-names></name></person-group> (<year>1965</year>) <article-title>Deep-water benthic polychaetous annelids off New England to Bermuda and other North Atlantic areas.</article-title> <source>Allan Hancock Foundation Publications Occasional Papers</source> <volume>28</volume>: <fpage>1</fpage>–<lpage>378</lpage>.</mixed-citation></ref></ref-list></tp:taxon-treatment>
