# Supplementary material for: Sphaerodoridae (Annelida) of the deep Northwestern Atlantic, including remarkable new species of Euritmia and Sphaerephesia
Source: Zookeys. 2016 Sep 7;(615):1–32. doi: 10.3897/zookeys.615.9530 (PMC5027775; doi:10.3897/zookeys.615.9530)
Supplement: XML Treatment for Euritmia [file zookeys.615.9530-treatment3.xml]

<!DOCTYPE tp:taxon-treatment
  PUBLIC "-//TaxonX//DTD Taxonomic Treatment Publishing DTD v0 20100105//EN" "tax-treatment-NSO.dtd">
<tp:taxon-treatment xmlns:tp="http://www.plazi.org/taxpub"><tp:treatment-meta><kwd-group><label>Taxon classification</label><kwd><named-content content-type="kingdom">Animalia</named-content></kwd><kwd><named-content content-type="order">Phyllodocida</named-content></kwd><kwd><named-content content-type="family">Sphaerodoridae</named-content></kwd></kwd-group><mixed-citation publication-type="journal"><person-group><name><surname>Capa</surname><given-names>María</given-names></name><name><surname>Osborn</surname><given-names>Karen J.</given-names></name><name><surname>Bakken</surname><given-names>Torkild</given-names></name></person-group><article-title><tp:taxon-name><tp:taxon-name-part taxon-name-part-type="family">Sphaerodoridae</tp:taxon-name-part></tp:taxon-name> (<tp:taxon-name><tp:taxon-name-part taxon-name-part-type="phylum">Annelida</tp:taxon-name-part></tp:taxon-name>) of the deep Northwestern Atlantic, including remarkable new species of <italic><tp:taxon-name><tp:taxon-name-part taxon-name-part-type="genus">Euritmia</tp:taxon-name-part></tp:taxon-name></italic> and <italic><tp:taxon-name><tp:taxon-name-part taxon-name-part-type="genus">Sphaerephesia</tp:taxon-name-part></tp:taxon-name></italic></article-title><source>Zookeys</source><day>7</day><month>9</month><year>2016</year><volume>2016</volume><issue>615</issue><fpage>1</fpage><lpage>32</lpage><pub-id pub-id-type="doi">10.3897/zookeys.615.9530</pub-id></mixed-citation></tp:treatment-meta><tp:nomenclature><tp:taxon-name>
            <tp:taxon-name-part taxon-name-part-type="genus">Euritmia</tp:taxon-name-part>
          </tp:taxon-name><tp:taxon-authority>Sardá-Borroy, 1987</tp:taxon-authority><tp:nomenclature-citation-list><tp:nomenclature-citation><tp:taxon-name>
                <tp:taxon-name-part taxon-name-part-type="genus">Euritmia</tp:taxon-name-part>
              </tp:taxon-name><comment>Sardá-Borroy, 1987: 48; <xref ref-type="bibr" rid="B9">Capa et al. 2014</xref>.</comment></tp:nomenclature-citation><tp:nomenclature-citation><tp:taxon-name>
                <tp:taxon-name-part taxon-name-part-type="genus">Amacrodorum</tp:taxon-name-part>
              </tp:taxon-name><comment>Kudenov, 1987a: 917–918.</comment></tp:nomenclature-citation></tp:nomenclature-citation-list></tp:nomenclature><tp:treatment-sec sec-type="type species" id="SECID0EBNAG"><title>Type species.</title><p>
            <italic><tp:taxon-name><tp:taxon-name-part taxon-name-part-type="genus">Euritmia</tp:taxon-name-part> <tp:taxon-name-part taxon-name-part-type="species">hamulisetosa</tp:taxon-name-part></tp:taxon-name></italic> Sardá-Borroy, 1987.</p></tp:treatment-sec><tp:treatment-sec sec-type="diagnosis" id="SECID0ERNAG"><title>Diagnosis.</title><p>Body short and ellipsoid. Macro- and microtubercles absent; papillae all over body surface and parapodia. Prostomial and peristomial appendages short, spherical or digitiform. Parapodia with simple chaetae, enlarged sub-distally, with serrated cutting edges; hooks absent.</p></tp:treatment-sec><tp:treatment-sec sec-type="remarks" id="SECID0EWNAG"><title>Remarks.</title><p>This genus was erected to accommodate a small and atypical species with the body covered by numerous papillae and bearing simple chaetae, <italic><tp:taxon-name><tp:taxon-name-part taxon-name-part-type="genus">Euritmia</tp:taxon-name-part> <tp:taxon-name-part taxon-name-part-type="species">hamulisetosa</tp:taxon-name-part></tp:taxon-name></italic> Sardá-Borroy, 1987, from southern Spain, and a species previously described as <italic><tp:taxon-name><tp:taxon-name-part taxon-name-part-type="genus">Sphaerodorum</tp:taxon-name-part></tp:taxon-name></italic>, <italic><tp:taxon-name><tp:taxon-name-part taxon-name-part-type="genus">Euritmia</tp:taxon-name-part> <tp:taxon-name-part taxon-name-part-type="species">capense</tp:taxon-name-part></tp:taxon-name></italic> (Day, 1963), from South Africa (<xref ref-type="bibr" rid="B47">Sardá-Borroy 1987</xref>). <!--PageBreak--><italic><tp:taxon-name><tp:taxon-name-part taxon-name-part-type="genus">Euritmia</tp:taxon-name-part> <tp:taxon-name-part taxon-name-part-type="species">capense</tp:taxon-name-part></tp:taxon-name></italic> is distinguished from <italic><tp:taxon-name><tp:taxon-name-part taxon-name-part-type="genus">Euritmia</tp:taxon-name-part> <tp:taxon-name-part taxon-name-part-type="species">hamulisetosa</tp:taxon-name-part></tp:taxon-name></italic> in the number, arrangement and type of dorsal epithelial papillae, having two transverse rows of each large and small papillae per segment instead of four rows of similar papillae; and the chaetal morphology with a typical distal spine in <italic><tp:taxon-name><tp:taxon-name-part taxon-name-part-type="genus">Euritmia</tp:taxon-name-part> <tp:taxon-name-part taxon-name-part-type="species">hamulisetosa</tp:taxon-name-part></tp:taxon-name></italic>, absent in <italic><tp:taxon-name><tp:taxon-name-part taxon-name-part-type="genus">Euritmia</tp:taxon-name-part> <tp:taxon-name-part taxon-name-part-type="species">capense</tp:taxon-name-part></tp:taxon-name></italic> (<xref ref-type="bibr" rid="B13">Day 1963</xref>, <xref ref-type="bibr" rid="B14">1967</xref>; <xref ref-type="bibr" rid="B47">Sardá-Borroy 1987</xref>). A few months later, another genus was erected to accommodate a similar species, <italic><tp:taxon-name><tp:taxon-name-part taxon-name-part-type="genus">Amacrodorum</tp:taxon-name-part> <tp:taxon-name-part taxon-name-part-type="species">bipapillatum</tp:taxon-name-part></tp:taxon-name></italic> Kudenov, 1987a. In addition to the absence of large tubercles and the presence of simple chaetae, this species was characterised by the presence of two kinds of epithelial papillae, spherical and ellipsoid. The latter author was probably not aware of the description of <italic><tp:taxon-name><tp:taxon-name-part taxon-name-part-type="genus">Euritmia</tp:taxon-name-part></tp:taxon-name></italic> and also did not notice the diagnostic features of the South African species, similar to <italic><tp:taxon-name><tp:taxon-name-part taxon-name-part-type="genus">Amacrodorum</tp:taxon-name-part> <tp:taxon-name-part taxon-name-part-type="species">bipapillatum</tp:taxon-name-part></tp:taxon-name></italic>. <italic><tp:taxon-name><tp:taxon-name-part taxon-name-part-type="genus">Amacrodorum</tp:taxon-name-part> <tp:taxon-name-part taxon-name-part-type="species">bipapillatum</tp:taxon-name-part></tp:taxon-name></italic> is distinguished from the two previously described species in the number of transverse rows of dorsal papillae and the arrangement of the ellipsoid and hemispherical papillae. The new species described herein shares with the other three species the absence of macro- and microtubercles, the presence of several rows of papillae over the body surface and the presence of distally hooked simple chaetae. For these reasons, all these species are considered as members of the genus <italic><tp:taxon-name><tp:taxon-name-part taxon-name-part-type="genus">Euritmia</tp:taxon-name-part></tp:taxon-name></italic> and united under this name. Being an older name than <italic><tp:taxon-name><tp:taxon-name-part taxon-name-part-type="genus">Amacrodorum</tp:taxon-name-part></tp:taxon-name></italic> and applying the Principle of Priority (Article 23, International Code of Zoological Nomenclature), <italic><tp:taxon-name><tp:taxon-name-part taxon-name-part-type="genus">Euritmia</tp:taxon-name-part></tp:taxon-name></italic> takes priority.</p><p>The genus currently gathers four species, distinguished mainly by the shape and arrangement of dorsal and ventral papillae, the number and arrangement of parapodial papillae and the shape of the chaetae (Table <xref ref-type="table" rid="T2">2</xref>). This latter attribute has only been studied under <abbrev xmlns:xlink="http://www.w3.org/1999/xlink" xlink:title="scanning electron microscope" id="ABBRID0EQSAG" xlink:type="simple">SEM</abbrev> in <italic><tp:taxon-name><tp:taxon-name-part taxon-name-part-type="genus">Euritmia</tp:taxon-name-part> <tp:taxon-name-part taxon-name-part-type="species">hamulisetosa</tp:taxon-name-part></tp:taxon-name></italic>, and therefore is the best known in the group; it is probable that the reported smooth chaetae in the other species would show some thin spinulation if observed under high magnification.</p><table-wrap id="T2" position="float" orientation="portrait"><label>Table 2.</label><caption><p>Comparative features of members of <italic><tp:taxon-name><tp:taxon-name-part taxon-name-part-type="genus">Euritmia</tp:taxon-name-part></tp:taxon-name></italic>, from original descriptions.</p></caption><table id="TID0EFSAI" rules="all"><tbody><tr><th rowspan="1" colspan="1"/><th rowspan="1" colspan="1">
              <italic><tp:taxon-name><tp:taxon-name-part taxon-name-part-type="genus">Euritmia</tp:taxon-name-part> <tp:taxon-name-part taxon-name-part-type="species">hamulisetosa</tp:taxon-name-part></tp:taxon-name></italic>
            </th><th rowspan="1" colspan="1">
              <italic><tp:taxon-name><tp:taxon-name-part taxon-name-part-type="genus">Euritmia</tp:taxon-name-part> <tp:taxon-name-part taxon-name-part-type="species">capense</tp:taxon-name-part></tp:taxon-name></italic>
            </th><th rowspan="1" colspan="1">
              <italic><tp:taxon-name><tp:taxon-name-part taxon-name-part-type="genus">Euritmia</tp:taxon-name-part> <tp:taxon-name-part taxon-name-part-type="species">bipapillatum</tp:taxon-name-part></tp:taxon-name></italic>
            </th><th rowspan="1" colspan="1">
              <italic><tp:taxon-name><tp:taxon-name-part taxon-name-part-type="genus">Euritmia</tp:taxon-name-part> <tp:taxon-name-part taxon-name-part-type="species">carolensis</tp:taxon-name-part></tp:taxon-name></italic> sp. n.</th></tr><tr><td rowspan="1" colspan="1">Source</td><td rowspan="1" colspan="1">
                    <xref ref-type="bibr" rid="B47">Sardá-Borroy (1987)</xref>
                  </td><td rowspan="1" colspan="1">
                    <xref ref-type="bibr" rid="B13">Day (1963)</xref>
                  </td><td rowspan="1" colspan="1">
                    <xref ref-type="bibr" rid="B32">Kudenov (1987a)</xref>
                  </td><td rowspan="1" colspan="1">this study</td></tr><tr><td rowspan="1" colspan="1">Type locality</td><td rowspan="1" colspan="1">Cadiz, Spain</td><td rowspan="1" colspan="1">Cape Town, South Africa</td><td rowspan="1" colspan="1">Alaska, US</td><td rowspan="1" colspan="1">South Carolina, US</td></tr><tr><td rowspan="1" colspan="1">Depth</td><td rowspan="1" colspan="1">Intertidal</td><td rowspan="1" colspan="1">?</td><td rowspan="1" colspan="1">59 m</td><td rowspan="1" colspan="1">799 m</td></tr><tr><td rowspan="1" colspan="1">Size (length × width)</td><td rowspan="1" colspan="1">0.6×0.125 mm</td><td rowspan="1" colspan="1">2.5×0.8 mm</td><td rowspan="1" colspan="1">2.1×0.5 mm</td><td rowspan="1" colspan="1">0.5×0.2 mm</td></tr><tr><td rowspan="1" colspan="1">Number of chaetigers</td><td rowspan="1" colspan="1">14</td><td rowspan="1" colspan="1">16</td><td rowspan="1" colspan="1">16</td><td rowspan="1" colspan="1">12</td></tr><tr><td rowspan="1" colspan="1">Prostomial appendages</td><td rowspan="1" colspan="1">3 pairs + median antenna</td><td rowspan="1" colspan="1">not distinguishable</td><td rowspan="1" colspan="1">two pairs (longer) + median antenna. Lat ant. with spurs</td><td rowspan="1" colspan="1">two pairs (longer) + median antenna</td></tr><tr><td rowspan="1" colspan="1">Eyes</td><td rowspan="1" colspan="1">two pairs</td><td rowspan="1" colspan="1">one pair</td><td rowspan="1" colspan="1">one pair</td><td rowspan="1" colspan="1">not observed</td></tr><tr><td rowspan="1" colspan="1">Shape of dorsal papillae in mid-body</td><td rowspan="1" colspan="1">spherical, all similar in size</td><td rowspan="1" colspan="1">spherical, two sizes</td><td rowspan="1" colspan="1">two kinds and sizes, hemispherical and ellipsoid</td><td rowspan="1" colspan="1">two kinds, hemispherical and ellipsoid</td></tr><tr><td rowspan="1" colspan="1">Number of dorsal papillae in mid-body</td><td rowspan="1" colspan="1">four transversal rows</td><td rowspan="1" colspan="1">two transverse rows</td><td rowspan="1" colspan="1">three transversal rows</td><td rowspan="1" colspan="1">three transversal rows</td></tr><tr><td rowspan="1" colspan="1">Ventral papillae</td><td rowspan="1" colspan="1">four transversal rows</td><td rowspan="1" colspan="1">?</td><td rowspan="1" colspan="1">three transversal rows, elliptical and spherical</td><td rowspan="1" colspan="1">two transversal rows</td></tr><tr><td rowspan="1" colspan="1">Parapodial papillae</td><td rowspan="1" colspan="1">one dorsal, one ventral</td><td rowspan="1" colspan="1">one dorsal, one ventral and three smaller ones on anterior and posterior surfaces</td><td rowspan="1" colspan="1">one on anterior surface</td><td rowspan="1" colspan="1">none</td></tr><tr><td rowspan="1" colspan="1">Chaetae mophology</td><td rowspan="1" colspan="1">serrated, hooked and with distal spine</td><td rowspan="1" colspan="1">smooth, hooked</td><td rowspan="1" colspan="1">smooth, hooked</td><td rowspan="1" colspan="1">smooth or finally serrated, hooked</td></tr><tr><td rowspan="1" colspan="1">Number of chaetae per parapodium</td><td rowspan="1" colspan="1">six</td><td rowspan="1" colspan="1">ten</td><td rowspan="1" colspan="1">four or five</td><td rowspan="1" colspan="1">five</td></tr></tbody></table></table-wrap><p>Moreover, a group of species to date considered belonging to <italic><tp:taxon-name><tp:taxon-name-part taxon-name-part-type="genus">Sphaerodoropsis</tp:taxon-name-part></tp:taxon-name></italic> (Group 4, according to <xref ref-type="bibr" rid="B6">Borowski 1994</xref>) also show these features, although the chaetae, instead of being simple, could be considered as pseudocompound. These are <italic><tp:taxon-name><tp:taxon-name-part taxon-name-part-type="genus">Sphaerodoropsis</tp:taxon-name-part> <tp:taxon-name-part taxon-name-part-type="species">multipapillata</tp:taxon-name-part></tp:taxon-name></italic> (Hartmann-Schröder, 1974), <italic><tp:taxon-name><tp:taxon-name-part taxon-name-part-type="genus">Sphaerodoropsis</tp:taxon-name-part> <tp:taxon-name-part taxon-name-part-type="species">heteropapillata</tp:taxon-name-part></tp:taxon-name></italic> Hartmann-Schröder, 1987, and <italic><tp:taxon-name><tp:taxon-name-part taxon-name-part-type="genus">Sphaerodoropsis</tp:taxon-name-part> <tp:taxon-name-part taxon-name-part-type="species">plurituberculata</tp:taxon-name-part></tp:taxon-name></italic> Capa &amp; Rouse, 2015. <italic><tp:taxon-name><tp:taxon-name-part taxon-name-part-type="genus">Commensodorum</tp:taxon-name-part> <tp:taxon-name-part taxon-name-part-type="species">commensalis</tp:taxon-name-part></tp:taxon-name></italic> (Lützen, 1961) shares the type of chaetae with <italic><tp:taxon-name><tp:taxon-name-part taxon-name-part-type="genus">Euritmia</tp:taxon-name-part></tp:taxon-name></italic>, being typically simple. Nevertheless, <italic><tp:taxon-name><tp:taxon-name-part taxon-name-part-type="genus">Commensodorum</tp:taxon-name-part> <tp:taxon-name-part taxon-name-part-type="species">commensalis</tp:taxon-name-part></tp:taxon-name></italic> has few and small macrotubercles, consisting of four macrotubercles arranged in a simple transverse row per segment. It is still unclear if these taxa are closely related and if the potential fusion of shafts and blades to form simple chaetae (like in <italic><tp:taxon-name><tp:taxon-name-part taxon-name-part-type="genus">Sphaerodorum</tp:taxon-name-part></tp:taxon-name></italic>, <italic><tp:taxon-name><tp:taxon-name-part taxon-name-part-type="genus">Commensodorum</tp:taxon-name-part></tp:taxon-name></italic>, and <italic><tp:taxon-name><tp:taxon-name-part taxon-name-part-type="genus">Euritmia</tp:taxon-name-part></tp:taxon-name></italic>) occurred more than once within the group.</p></tp:treatment-sec><ref-list><ref id="B9"><mixed-citation xmlns:xlink="http://www.w3.org/1999/xlink" xlink:type="simple">
          <person-group><name name-style="western"><surname>Capa</surname><given-names>M</given-names></name><name name-style="western"><surname>Bakken</surname><given-names>T</given-names></name><name name-style="western"><surname>Purschke</surname><given-names>G</given-names></name></person-group> (<year>2014</year>) <chapter-title><tp:taxon-name><tp:taxon-name-part taxon-name-part-type="family">Sphaerodoridae</tp:taxon-name-part></tp:taxon-name> Malmgren, 1867.</chapter-title> In: <person-group><name name-style="western"><surname>Westheide</surname><given-names>W</given-names></name><name name-style="western"><surname>Purschke</surname><given-names>G</given-names></name></person-group> (<role>Eds</role>) <source>Handbook of Zoology. A Natural History of the Phyla of the Animal Kingdom. <tp:taxon-name><tp:taxon-name-part taxon-name-part-type="phylum">Annelida</tp:taxon-name-part></tp:taxon-name>: Polychaetes</source>. <publisher-name>De Gruyter</publisher-name>, <publisher-loc>Ösnabruck</publisher-loc>.</mixed-citation></ref><ref id="B47"><mixed-citation xmlns:xlink="http://www.w3.org/1999/xlink" xlink:type="simple">
          <person-group><name name-style="western"><surname>Sardá-Borroy</surname><given-names>R</given-names></name></person-group> (<year>1987</year>) <article-title><tp:taxon-name><tp:taxon-name-part taxon-name-part-type="family">Sphaerodoridae</tp:taxon-name-part></tp:taxon-name> (<tp:taxon-name><tp:taxon-name-part taxon-name-part-type="phylum">Annelida</tp:taxon-name-part></tp:taxon-name>, <tp:taxon-name><tp:taxon-name-part taxon-name-part-type="class">Polychaeta</tp:taxon-name-part></tp:taxon-name>) from the region of the Gibraltar Strait with description of <italic><tp:taxon-name><tp:taxon-name-part taxon-name-part-type="genus">Euritmia</tp:taxon-name-part> <tp:taxon-name-part taxon-name-part-type="species">hamulisetosa</tp:taxon-name-part></tp:taxon-name></italic> gen. et sp. n.</article-title> <source>Zoologica Scripta</source> <volume>16</volume>: <fpage>47</fpage>–<lpage>50</lpage>. doi: <ext-link xlink:type="simple" ext-link-type="doi" xlink:href="10.1111/j.1463-6409.1987.tb00051.x">10.1111/j.1463-6409.1987.tb00051.x</ext-link></mixed-citation></ref><ref id="B13"><mixed-citation xmlns:xlink="http://www.w3.org/1999/xlink" xlink:type="simple">
          <person-group><name name-style="western"><surname>Day</surname><given-names>JH</given-names></name></person-group> (<year>1963</year>) <article-title>The Polychaete fauna of South Africa. Part 8: New species and records from grab samples and dredgings.</article-title> <source>Bulletin of the British Museum (Natural History), Zoology</source> <volume>10</volume>(<issue>7</issue>): <fpage>383</fpage>–<lpage>445</lpage>.</mixed-citation></ref><ref id="B14"><mixed-citation xmlns:xlink="http://www.w3.org/1999/xlink" xlink:type="simple">
          <person-group><name name-style="western"><surname>Day</surname><given-names>JH</given-names></name></person-group> (<year>1967</year>) <article-title>A monograph on the <tp:taxon-name><tp:taxon-name-part taxon-name-part-type="class">Polychaeta</tp:taxon-name-part></tp:taxon-name> of Southern Africa.</article-title> <source>British Museum (Natural History) Publication</source> <volume>656</volume>: <fpage>1</fpage>–<lpage>878</lpage>.</mixed-citation></ref><ref id="B32"><mixed-citation xmlns:xlink="http://www.w3.org/1999/xlink" xlink:type="simple">
          <person-group><name name-style="western"><surname>Kudenov</surname><given-names>JD</given-names></name></person-group> (<year>1987a</year>) <article-title>Four species of <tp:taxon-name><tp:taxon-name-part taxon-name-part-type="family">Sphaerodoridae</tp:taxon-name-part></tp:taxon-name> (<tp:taxon-name><tp:taxon-name-part taxon-name-part-type="phylum">Annelida</tp:taxon-name-part></tp:taxon-name>: <tp:taxon-name><tp:taxon-name-part taxon-name-part-type="class">Polychaeta</tp:taxon-name-part></tp:taxon-name>) including one new genus and three new species from Alaska.</article-title> <source>Proceedings of the Biological Society of Washington</source> <volume>100</volume>: <fpage>917</fpage>–<lpage>926</lpage>.</mixed-citation></ref><ref id="B6"><mixed-citation xmlns:xlink="http://www.w3.org/1999/xlink" xlink:type="simple">
          <person-group><name name-style="western"><surname>Borowski</surname><given-names>C</given-names></name></person-group> (<year>1994</year>) <article-title>Three new deep-sea species of <tp:taxon-name><tp:taxon-name-part taxon-name-part-type="family">Sphaerodoridae</tp:taxon-name-part></tp:taxon-name> (<tp:taxon-name><tp:taxon-name-part taxon-name-part-type="phylum">Annelida</tp:taxon-name-part></tp:taxon-name>, <tp:taxon-name><tp:taxon-name-part taxon-name-part-type="class">Polychaeta</tp:taxon-name-part></tp:taxon-name>) from the eastern tropical South Pacific.</article-title> <source>Zoologica Scripta</source> <volume>23</volume>: <fpage>193</fpage>–<lpage>203</lpage>. doi: <ext-link xlink:type="simple" ext-link-type="doi" xlink:href="10.1111/j.1463-6409.1994.tb00384.x">10.1111/j.1463-6409.1994.tb00384.x</ext-link></mixed-citation></ref></ref-list></tp:taxon-treatment>
