# Supplementary material for: Sphaerodoridae (Annelida) of the deep Northwestern Atlantic, including remarkable new species of Euritmia and Sphaerephesia
Source: Zookeys. 2016 Sep 7;(615):1–32. doi: 10.3897/zookeys.615.9530 (PMC5027775; doi:10.3897/zookeys.615.9530)
Supplement: XML Treatment for Euritmia carolensis [file zookeys.615.9530-treatment4.xml]

<!DOCTYPE tp:taxon-treatment
  PUBLIC "-//TaxonX//DTD Taxonomic Treatment Publishing DTD v0 20100105//EN" "tax-treatment-NSO.dtd">
<tp:taxon-treatment xmlns:tp="http://www.plazi.org/taxpub"><tp:treatment-meta><kwd-group><label>Taxon classification</label><kwd><named-content content-type="kingdom">Animalia</named-content></kwd><kwd><named-content content-type="order">Phyllodocida</named-content></kwd><kwd><named-content content-type="family">Sphaerodoridae</named-content></kwd></kwd-group><mixed-citation publication-type="journal"><person-group><name><surname>Capa</surname><given-names>María</given-names></name><name><surname>Osborn</surname><given-names>Karen J.</given-names></name><name><surname>Bakken</surname><given-names>Torkild</given-names></name></person-group><article-title><tp:taxon-name><tp:taxon-name-part taxon-name-part-type="family">Sphaerodoridae</tp:taxon-name-part></tp:taxon-name> (<tp:taxon-name><tp:taxon-name-part taxon-name-part-type="phylum">Annelida</tp:taxon-name-part></tp:taxon-name>) of the deep Northwestern Atlantic, including remarkable new species of <italic><tp:taxon-name><tp:taxon-name-part taxon-name-part-type="genus">Euritmia</tp:taxon-name-part></tp:taxon-name></italic> and <italic><tp:taxon-name><tp:taxon-name-part taxon-name-part-type="genus">Sphaerephesia</tp:taxon-name-part></tp:taxon-name></italic></article-title><source>Zookeys</source><day>7</day><month>9</month><year>2016</year><volume>2016</volume><issue>615</issue><fpage>1</fpage><lpage>32</lpage><pub-id pub-id-type="doi">10.3897/zookeys.615.9530</pub-id></mixed-citation></tp:treatment-meta><tp:nomenclature><tp:taxon-name>
            <tp:taxon-name-part taxon-name-part-type="genus">Euritmia</tp:taxon-name-part>
            <tp:taxon-name-part taxon-name-part-type="species">carolensis</tp:taxon-name-part>
            <object-id xmlns:xlink="http://www.w3.org/1999/xlink" content-type="zoobank" xlink:type="simple">http://zoobank.org/BCB8304D-75F9-4566-A619-6BA3606B6469</object-id>
          </tp:taxon-name><tp:taxon-status xmlns:xlink="http://www.w3.org/1999/xlink" xlink:type="simple">sp. n.</tp:taxon-status><xref ref-type="fig" rid="F3">Figs 3</xref><xref ref-type="fig" rid="F4">, 4</xref><!--PageBreak--></tp:nomenclature><tp:treatment-sec sec-type="material" id="SECID0EEBBG"><title>Material examined.</title><p>
            <bold>Holotype</bold>: <named-content xmlns:xlink="http://www.w3.org/1999/xlink" content-type="dwc:institutional_code" xlink:type="simple">USNM</named-content> 1001792, Off Charleston Bump South Carolina United States <named-content xmlns:xlink="http://www.w3.org/1999/xlink" content-type="dwc:verbatimCoordinates" xlink:type="simple"><named-content content-type="geo-json" specific-use="{&#34;type&#34;:&#34;Point&#34;,&#34;coordinates&#34;:[-77.018100,32.394400]}" id="NCID0EXBBG" xlink:type="simple">32.3944N, 77.0181W</named-content></named-content>, 799 m, coll. Battelle/Woods Hole Oceano<!--PageBreak--><!--PageBreak-->graphic Institute for BLM/ MMS, Atlantic Slope and Rise Program, <abbrev xmlns:xlink="http://www.w3.org/1999/xlink" content-type="institution" xlink:title="Atlantic Slope and Rise Program" id="ABBRID0EDCBG" xlink:type="simple">ASLAR</abbrev>, 18 Nov 1985. <bold>Paratypes</bold>: <named-content xmlns:xlink="http://www.w3.org/1999/xlink" content-type="dwc:institutional_code" xlink:type="simple">USNM</named-content> 1001791 (1 ind.), off Cape Fear, North Carolina, <named-content xmlns:xlink="http://www.w3.org/1999/xlink" content-type="dwc:verbatimCoordinates" xlink:type="simple"><named-content content-type="geo-json" specific-use="{&#34;type&#34;:&#34;Point&#34;,&#34;coordinates&#34;:[-76.419400,33.080600]}" id="NCID0EVCBG" xlink:type="simple">33.0806N, 76.4194W</named-content></named-content>, 896 m, 23 Sep 1985; <named-content xmlns:xlink="http://www.w3.org/1999/xlink" content-type="dwc:institutional_code" xlink:type="simple">USNM</named-content> 1001793 (1 ind.), off New Jersey, <named-content xmlns:xlink="http://www.w3.org/1999/xlink" content-type="dwc:verbatimCoordinates" xlink:type="simple"><named-content content-type="geo-json" specific-use="{&#34;type&#34;:&#34;Point&#34;,&#34;coordinates&#34;:[-72.895300,38.594400]}" id="NCID0EFDBG" xlink:type="simple">38.5944N, 72.8953W</named-content></named-content>, 2024 m, 13 Nov 1985.</p></tp:treatment-sec><tp:treatment-sec sec-type="type locality" id="SECID0EKDBG"><title>Type locality.</title><p>Off Charleston Bump, South Carolina, 799 m.</p></tp:treatment-sec><tp:treatment-sec sec-type="diagnosis" id="SECID0EPDBG"><title>Diagnosis.</title><p>Body short and ellipsoid. Dorsum with approximately 20 sessile spherical papillae arranged in three transverse rows per segment. Ventrum with 4–6 larger papillae near the parapodial bases. Prostomial and peristomial appendages short and ellipsoidal. Parapodia without papillae; with 4–5 simple chaetae with serrated cutting edges, enlarged sub-distally.</p></tp:treatment-sec><tp:treatment-sec sec-type="description" id="SECID0EUDBG"><title>Description.</title><p>
            <italic>Measurements and general morphology</italic>. Holotype 0.5 mm long, 0.2 mm wide, with 12 chaetigers; gravid female. Body ellipsoid, with strongly convex dorsum and flattened ventrum. Epithelium with transversal wrinkles, segmentation not noticeable (Fig. <xref ref-type="fig" rid="F4">4A, B</xref>). Pigmentation absent on preserved material.</p><p>
            <italic>Head</italic>. Head fused to first chaetiger (Figs <xref ref-type="fig" rid="F3">3A</xref>, <xref ref-type="fig" rid="F4">4A, B</xref>). Prostomial appendages ellipsoid, slightly longer than wide (Figs <xref ref-type="fig" rid="F3">3A</xref>, <xref ref-type="fig" rid="F4">4A</xref>). Pair of palps and pair of lateral antennae similar in size, median antenna smaller (Fig. <xref ref-type="fig" rid="F4">4B</xref>). Dorsal antenniform papillae absent or not conspicuous. Few small hemispherical papillae scattered on head surface, approximately four arranged among palps and antennae. Tentacular cirri, ellipsoid, smaller than palps, similar in size and shape to median antenna (Fig. <xref ref-type="fig" rid="F4">4A</xref>). Eyes not observed.</p><fig id="F3" position="float" orientation="portrait"><label>Figure 3.</label><caption><p>
          <italic><tp:taxon-name><tp:taxon-name-part taxon-name-part-type="genus">Euritmia</tp:taxon-name-part> <tp:taxon-name-part taxon-name-part-type="species">carolensis</tp:taxon-name-part></tp:taxon-name></italic> sp. n., paratype, <named-content xmlns:xlink="http://www.w3.org/1999/xlink" content-type="dwc:institutional_code" xlink:type="simple">USNM</named-content> 1001791, micrographs. <bold>A</bold> Whole body, side view <bold>B</bold> Dorsal papillae of different sizes, anterior segments <bold>C</bold> Detail of a large dorsal papillae <bold>D</bold> Mid-body simple chaetae <bold>E</bold> Same. Abbreviations: <abbrev xmlns:xlink="http://www.w3.org/1999/xlink" xlink:title="lateral antenna" id="ABBRID0EAGBG" xlink:type="simple">la</abbrev>, lateral antenna; <abbrev xmlns:xlink="http://www.w3.org/1999/xlink" xlink:title="palp" id="ABBRID0EEGBG" xlink:type="simple">pa</abbrev>, palp.</p></caption><graphic xmlns:xlink="http://www.w3.org/1999/xlink" xlink:href="zookeys-615-001-g003.jpg" position="float" orientation="portrait" xlink:type="simple" id="oo_102010.jpg"/></fig><fig id="F4" position="float" orientation="portrait"><label>Figure 4.</label><caption><p>
          <italic><tp:taxon-name><tp:taxon-name-part taxon-name-part-type="genus">Euritmia</tp:taxon-name-part> <tp:taxon-name-part taxon-name-part-type="species">carolensis</tp:taxon-name-part></tp:taxon-name></italic> sp. n., holotype, <named-content xmlns:xlink="http://www.w3.org/1999/xlink" content-type="dwc:institutional_code" xlink:type="simple">USNM</named-content> 1001792, drawings. <bold>A</bold> Anterior end, dorsal view <bold>B</bold> Same, lateroventral view <bold>C</bold> Pygidium, side view <bold>D</bold> Mid-body parapodium, dorsal view <bold>E</bold> Detail of chaeta.</p></caption><graphic xmlns:xlink="http://www.w3.org/1999/xlink" xlink:href="zookeys-615-001-g004.jpg" position="float" orientation="portrait" xlink:type="simple" id="oo_102011.jpg"/></fig><!--PageBreak--><p>
            <italic>Tubercles</italic>. Dorsum with three transverse rows of papillae per segment (Figs <xref ref-type="fig" rid="F3">3A</xref>, <xref ref-type="fig" rid="F4">4A, B</xref>). Papillae sessile, spherical but some larger and ellipsoid papillae over dorsum (Figs <xref ref-type="fig" rid="F3">3C–E</xref>, <xref ref-type="fig" rid="F4">4A</xref>), over 20 per segment on mid-body chaetigers. Ventrum with fewer and larger spherical papillae, arranged near parapodial bases in two transverse rows, about 4–6 papillae per segment (Fig. <xref ref-type="fig" rid="F4">4B</xref>).</p><p>
            <italic>Parapodia</italic>. Parapodia conical, as long as wide in all chaetigers (Fig. <xref ref-type="fig" rid="F4">4D</xref>), small in anterior chaetigers. Acicular lobe hemispherical; ventral cirri ellipsoid longer than acicular lobe (Fig. <xref ref-type="fig" rid="F4">4D</xref>). No additional papillae or parapodial appendages.</p><p>
            <italic>Chaetae</italic>. Large, recurved hooks in first chaetiger absent. All parapodia with 4–5 simple chaetae; blades seemingly smooth on cutting edge and slight curved distal tip (Figs <xref ref-type="fig" rid="F3">3D, E</xref>, <xref ref-type="fig" rid="F4">4D, E</xref>). One straight acicula per parapodium.</p><p>
            <italic>Pygidium</italic>. Pygidium with two dorsolateral pear-shaped tubercles and single midventral digitiform cirrus, longer than lateral cirri (Fig. <xref ref-type="fig" rid="F4">4C</xref>).</p><p>
            <italic>Internal features</italic>. Muscular pharynx visible though body wall from chaetiger 2–5.</p><p>
            <italic>Reproductive features</italic>. Copulatory organs not observed. Ovoid eggs measuring 100 µm diameter occupy most of the coelomic cavity.</p></tp:treatment-sec><tp:treatment-sec sec-type="variation" id="SECID0EXJBG"><title>Variation.</title><p>The two paratypes lack eggs, other features are very similar.</p></tp:treatment-sec><tp:treatment-sec sec-type="remarks" id="SECID0E3JBG"><title>Remarks.</title><p>
            <italic><tp:taxon-name><tp:taxon-name-part taxon-name-part-type="genus">Euritmia</tp:taxon-name-part> <tp:taxon-name-part taxon-name-part-type="species">carolensis</tp:taxon-name-part></tp:taxon-name></italic> sp. n. is distinguished from other congeners by the presence of dorsal papillae arranged in three transverse rows per segment. Most of these are spherical and similar in size but some in a dorsal-most position are elliptical and larger, without a clear distribution pattern. <italic><tp:taxon-name><tp:taxon-name-part taxon-name-part-type="genus">Euritmia</tp:taxon-name-part> <tp:taxon-name-part taxon-name-part-type="species">hamulisetosa</tp:taxon-name-part></tp:taxon-name></italic> is provided with <!--PageBreak-->spherical papillae, all similar in size, in four transverse rows per segment; <italic><tp:taxon-name><tp:taxon-name-part taxon-name-part-type="genus">Euritmia</tp:taxon-name-part> <tp:taxon-name-part taxon-name-part-type="species">capense</tp:taxon-name-part></tp:taxon-name></italic> bears two different sizes of spherical papillae each on a single transversal row per segment; and <italic><tp:taxon-name><tp:taxon-name-part taxon-name-part-type="genus">Euritmia</tp:taxon-name-part> <tp:taxon-name-part taxon-name-part-type="species">bipapillatum</tp:taxon-name-part></tp:taxon-name></italic> bears both hemispherical and elliptical papillae in three transversal rows per segment and with a particular zig-zag arrangement (<xref ref-type="bibr" rid="B13">Day 1963</xref>, <xref ref-type="bibr" rid="B14">1967</xref>, <xref ref-type="bibr" rid="B47">Sardá-Borroy 1987</xref>, <xref ref-type="bibr" rid="B32">Kudenov 1987a</xref>) (Table <xref ref-type="table" rid="T2">2</xref>). The number and arrangement of ventral papillae are also distinct in the new species, with two transverse rows of 4–6 papillae, mainly arranged near the parapodial bases, while the other species (unknown for <italic><tp:taxon-name><tp:taxon-name-part taxon-name-part-type="genus">Euritmia</tp:taxon-name-part> <tp:taxon-name-part taxon-name-part-type="species">capense</tp:taxon-name-part></tp:taxon-name></italic>) bear numerous papillae with similar arrangement to the dorsum. The parapodia are in all cases conical and small, but only <italic><tp:taxon-name><tp:taxon-name-part taxon-name-part-type="genus">Euritmia</tp:taxon-name-part> <tp:taxon-name-part taxon-name-part-type="species">carolensis</tp:taxon-name-part></tp:taxon-name></italic> sp. n. lacks parapodial papillae; the only appendices present on parapodia being acicular lobe and the ventral cirrus.</p></tp:treatment-sec><tp:treatment-sec sec-type="etymology" id="SECID0EUMBG"><title>Etymology.</title><p>The epithet of this species refers to the type locality North Carolina.</p></tp:treatment-sec><tp:treatment-sec sec-type="distribution" id="SECID0EZMBG"><title>Distribution.</title><p>North Carolina to New Jersey (US), from 799 to 2014 m.</p></tp:treatment-sec><tp:treatment-sec><!--Section generated to contain objects referenced in tp:taxon-treatment.--><table-wrap id="T2" position="float" orientation="portrait"><label>Table 2.</label><caption><p>Comparative features of members of <italic><tp:taxon-name><tp:taxon-name-part taxon-name-part-type="genus">Euritmia</tp:taxon-name-part></tp:taxon-name></italic>, from original descriptions.</p></caption><table id="TID0EFSAI" rules="all"><tbody><tr><th rowspan="1" colspan="1"/><th rowspan="1" colspan="1">
              <italic><tp:taxon-name><tp:taxon-name-part taxon-name-part-type="genus">Euritmia</tp:taxon-name-part> <tp:taxon-name-part taxon-name-part-type="species">hamulisetosa</tp:taxon-name-part></tp:taxon-name></italic>
            </th><th rowspan="1" colspan="1">
              <italic><tp:taxon-name><tp:taxon-name-part taxon-name-part-type="genus">Euritmia</tp:taxon-name-part> <tp:taxon-name-part taxon-name-part-type="species">capense</tp:taxon-name-part></tp:taxon-name></italic>
            </th><th rowspan="1" colspan="1">
              <italic><tp:taxon-name><tp:taxon-name-part taxon-name-part-type="genus">Euritmia</tp:taxon-name-part> <tp:taxon-name-part taxon-name-part-type="species">bipapillatum</tp:taxon-name-part></tp:taxon-name></italic>
            </th><th rowspan="1" colspan="1">
              <italic><tp:taxon-name><tp:taxon-name-part taxon-name-part-type="genus">Euritmia</tp:taxon-name-part> <tp:taxon-name-part taxon-name-part-type="species">carolensis</tp:taxon-name-part></tp:taxon-name></italic> sp. n.</th></tr><tr><td rowspan="1" colspan="1">Source</td><td rowspan="1" colspan="1">
                    <xref ref-type="bibr" rid="B47">Sardá-Borroy (1987)</xref>
                  </td><td rowspan="1" colspan="1">
                    <xref ref-type="bibr" rid="B13">Day (1963)</xref>
                  </td><td rowspan="1" colspan="1">
                    <xref ref-type="bibr" rid="B32">Kudenov (1987a)</xref>
                  </td><td rowspan="1" colspan="1">this study</td></tr><tr><td rowspan="1" colspan="1">Type locality</td><td rowspan="1" colspan="1">Cadiz, Spain</td><td rowspan="1" colspan="1">Cape Town, South Africa</td><td rowspan="1" colspan="1">Alaska, US</td><td rowspan="1" colspan="1">South Carolina, US</td></tr><tr><td rowspan="1" colspan="1">Depth</td><td rowspan="1" colspan="1">Intertidal</td><td rowspan="1" colspan="1">?</td><td rowspan="1" colspan="1">59 m</td><td rowspan="1" colspan="1">799 m</td></tr><tr><td rowspan="1" colspan="1">Size (length × width)</td><td rowspan="1" colspan="1">0.6×0.125 mm</td><td rowspan="1" colspan="1">2.5×0.8 mm</td><td rowspan="1" colspan="1">2.1×0.5 mm</td><td rowspan="1" colspan="1">0.5×0.2 mm</td></tr><tr><td rowspan="1" colspan="1">Number of chaetigers</td><td rowspan="1" colspan="1">14</td><td rowspan="1" colspan="1">16</td><td rowspan="1" colspan="1">16</td><td rowspan="1" colspan="1">12</td></tr><tr><td rowspan="1" colspan="1">Prostomial appendages</td><td rowspan="1" colspan="1">3 pairs + median antenna</td><td rowspan="1" colspan="1">not distinguishable</td><td rowspan="1" colspan="1">two pairs (longer) + median antenna. Lat ant. with spurs</td><td rowspan="1" colspan="1">two pairs (longer) + median antenna</td></tr><tr><td rowspan="1" colspan="1">Eyes</td><td rowspan="1" colspan="1">two pairs</td><td rowspan="1" colspan="1">one pair</td><td rowspan="1" colspan="1">one pair</td><td rowspan="1" colspan="1">not observed</td></tr><tr><td rowspan="1" colspan="1">Shape of dorsal papillae in mid-body</td><td rowspan="1" colspan="1">spherical, all similar in size</td><td rowspan="1" colspan="1">spherical, two sizes</td><td rowspan="1" colspan="1">two kinds and sizes, hemispherical and ellipsoid</td><td rowspan="1" colspan="1">two kinds, hemispherical and ellipsoid</td></tr><tr><td rowspan="1" colspan="1">Number of dorsal papillae in mid-body</td><td rowspan="1" colspan="1">four transversal rows</td><td rowspan="1" colspan="1">two transverse rows</td><td rowspan="1" colspan="1">three transversal rows</td><td rowspan="1" colspan="1">three transversal rows</td></tr><tr><td rowspan="1" colspan="1">Ventral papillae</td><td rowspan="1" colspan="1">four transversal rows</td><td rowspan="1" colspan="1">?</td><td rowspan="1" colspan="1">three transversal rows, elliptical and spherical</td><td rowspan="1" colspan="1">two transversal rows</td></tr><tr><td rowspan="1" colspan="1">Parapodial papillae</td><td rowspan="1" colspan="1">one dorsal, one ventral</td><td rowspan="1" colspan="1">one dorsal, one ventral and three smaller ones on anterior and posterior surfaces</td><td rowspan="1" colspan="1">one on anterior surface</td><td rowspan="1" colspan="1">none</td></tr><tr><td rowspan="1" colspan="1">Chaetae mophology</td><td rowspan="1" colspan="1">serrated, hooked and with distal spine</td><td rowspan="1" colspan="1">smooth, hooked</td><td rowspan="1" colspan="1">smooth, hooked</td><td rowspan="1" colspan="1">smooth or finally serrated, hooked</td></tr><tr><td rowspan="1" colspan="1">Number of chaetae per parapodium</td><td rowspan="1" colspan="1">six</td><td rowspan="1" colspan="1">ten</td><td rowspan="1" colspan="1">four or five</td><td rowspan="1" colspan="1">five</td></tr></tbody></table></table-wrap></tp:treatment-sec><ref-list><ref id="B13"><mixed-citation xmlns:xlink="http://www.w3.org/1999/xlink" xlink:type="simple">
          <person-group><name name-style="western"><surname>Day</surname><given-names>JH</given-names></name></person-group> (<year>1963</year>) <article-title>The Polychaete fauna of South Africa. Part 8: New species and records from grab samples and dredgings.</article-title> <source>Bulletin of the British Museum (Natural History), Zoology</source> <volume>10</volume>(<issue>7</issue>): <fpage>383</fpage>–<lpage>445</lpage>.</mixed-citation></ref><ref id="B14"><mixed-citation xmlns:xlink="http://www.w3.org/1999/xlink" xlink:type="simple">
          <person-group><name name-style="western"><surname>Day</surname><given-names>JH</given-names></name></person-group> (<year>1967</year>) <article-title>A monograph on the <tp:taxon-name><tp:taxon-name-part taxon-name-part-type="class">Polychaeta</tp:taxon-name-part></tp:taxon-name> of Southern Africa.</article-title> <source>British Museum (Natural History) Publication</source> <volume>656</volume>: <fpage>1</fpage>–<lpage>878</lpage>.</mixed-citation></ref><ref id="B47"><mixed-citation xmlns:xlink="http://www.w3.org/1999/xlink" xlink:type="simple">
          <person-group><name name-style="western"><surname>Sardá-Borroy</surname><given-names>R</given-names></name></person-group> (<year>1987</year>) <article-title><tp:taxon-name><tp:taxon-name-part taxon-name-part-type="family">Sphaerodoridae</tp:taxon-name-part></tp:taxon-name> (<tp:taxon-name><tp:taxon-name-part taxon-name-part-type="phylum">Annelida</tp:taxon-name-part></tp:taxon-name>, <tp:taxon-name><tp:taxon-name-part taxon-name-part-type="class">Polychaeta</tp:taxon-name-part></tp:taxon-name>) from the region of the Gibraltar Strait with description of <italic><tp:taxon-name><tp:taxon-name-part taxon-name-part-type="genus">Euritmia</tp:taxon-name-part> <tp:taxon-name-part taxon-name-part-type="species">hamulisetosa</tp:taxon-name-part></tp:taxon-name></italic> gen. et sp. n.</article-title> <source>Zoologica Scripta</source> <volume>16</volume>: <fpage>47</fpage>–<lpage>50</lpage>. doi: <ext-link xlink:type="simple" ext-link-type="doi" xlink:href="10.1111/j.1463-6409.1987.tb00051.x">10.1111/j.1463-6409.1987.tb00051.x</ext-link></mixed-citation></ref><ref id="B32"><mixed-citation xmlns:xlink="http://www.w3.org/1999/xlink" xlink:type="simple">
          <person-group><name name-style="western"><surname>Kudenov</surname><given-names>JD</given-names></name></person-group> (<year>1987a</year>) <article-title>Four species of <tp:taxon-name><tp:taxon-name-part taxon-name-part-type="family">Sphaerodoridae</tp:taxon-name-part></tp:taxon-name> (<tp:taxon-name><tp:taxon-name-part taxon-name-part-type="phylum">Annelida</tp:taxon-name-part></tp:taxon-name>: <tp:taxon-name><tp:taxon-name-part taxon-name-part-type="class">Polychaeta</tp:taxon-name-part></tp:taxon-name>) including one new genus and three new species from Alaska.</article-title> <source>Proceedings of the Biological Society of Washington</source> <volume>100</volume>: <fpage>917</fpage>–<lpage>926</lpage>.</mixed-citation></ref></ref-list></tp:taxon-treatment>
