# Supplementary material for: Sphaerodoridae (Annelida) of the deep Northwestern Atlantic, including remarkable new species of Euritmia and Sphaerephesia
Source: Zookeys. 2016 Sep 7;(615):1–32. doi: 10.3897/zookeys.615.9530 (PMC5027775; doi:10.3897/zookeys.615.9530)
Supplement: XML Treatment for Sphaerephesia [file zookeys.615.9530-treatment5.xml]

<!DOCTYPE tp:taxon-treatment
  PUBLIC "-//TaxonX//DTD Taxonomic Treatment Publishing DTD v0 20100105//EN" "tax-treatment-NSO.dtd">
<tp:taxon-treatment xmlns:tp="http://www.plazi.org/taxpub"><tp:treatment-meta><kwd-group><label>Taxon classification</label><kwd><named-content content-type="kingdom">Animalia</named-content></kwd><kwd><named-content content-type="order">Phyllodocida</named-content></kwd><kwd><named-content content-type="family">Sphaerodoridae</named-content></kwd></kwd-group><mixed-citation publication-type="journal"><person-group><name><surname>Capa</surname><given-names>María</given-names></name><name><surname>Osborn</surname><given-names>Karen J.</given-names></name><name><surname>Bakken</surname><given-names>Torkild</given-names></name></person-group><article-title><tp:taxon-name><tp:taxon-name-part taxon-name-part-type="family">Sphaerodoridae</tp:taxon-name-part></tp:taxon-name> (<tp:taxon-name><tp:taxon-name-part taxon-name-part-type="phylum">Annelida</tp:taxon-name-part></tp:taxon-name>) of the deep Northwestern Atlantic, including remarkable new species of <italic><tp:taxon-name><tp:taxon-name-part taxon-name-part-type="genus">Euritmia</tp:taxon-name-part></tp:taxon-name></italic> and <italic><tp:taxon-name><tp:taxon-name-part taxon-name-part-type="genus">Sphaerephesia</tp:taxon-name-part></tp:taxon-name></italic></article-title><source>Zookeys</source><day>7</day><month>9</month><year>2016</year><volume>2016</volume><issue>615</issue><fpage>1</fpage><lpage>32</lpage><pub-id pub-id-type="doi">10.3897/zookeys.615.9530</pub-id></mixed-citation></tp:treatment-meta><tp:nomenclature><tp:taxon-name>
            <tp:taxon-name-part taxon-name-part-type="genus">Sphaerephesia</tp:taxon-name-part>
          </tp:taxon-name><tp:taxon-authority>Fauchald, 1972</tp:taxon-authority><tp:nomenclature-citation-list><tp:nomenclature-citation><tp:taxon-name>
                <tp:taxon-name-part taxon-name-part-type="genus">Sphaerephesia</tp:taxon-name-part>
              </tp:taxon-name><comment>Fauchald, 1972: 97; <xref ref-type="bibr" rid="B37">Magalhães et al. 2011</xref>: 40; <xref ref-type="bibr" rid="B9">Capa et al. 2014</xref>.</comment></tp:nomenclature-citation></tp:nomenclature-citation-list></tp:nomenclature><tp:treatment-sec sec-type="type species" id="SECID0EVOBG"><title>Type species.</title><p>
            <italic><tp:taxon-name><tp:taxon-name-part taxon-name-part-type="genus">Sphaerephesia</tp:taxon-name-part> <tp:taxon-name-part taxon-name-part-type="species">longisetis</tp:taxon-name-part></tp:taxon-name></italic> Fauchald, 1972.</p></tp:treatment-sec><tp:treatment-sec sec-type="diagnosis" id="SECID0EFPBG"><title>Diagnosis.</title><p>Body short and ellipsoid, some species slender. Four or more longitudinal rows of sessile macrotubercles with terminal papillae. Microtubercles absent (?). Papillae over body surface and parapodia. Prostomial and peristomial appendages short, spherical or digitiform. Parapodia with compound chaetae; hooks absent.</p></tp:treatment-sec><tp:treatment-sec sec-type="remarks" id="SECID0EKPBG"><title>Remarks.</title><p>There are two species in the genus described as presenting microtubercles (tubercles consisting of a basal collar and a terminal papillae) on the lateral or dorsolateral side of the body, but these differ from those typically present in the long-bodied sphaerodorids (i.e. <italic><tp:taxon-name><tp:taxon-name-part taxon-name-part-type="genus">Ephesiella</tp:taxon-name-part></tp:taxon-name></italic>, <italic><tp:taxon-name><tp:taxon-name-part taxon-name-part-type="genus">Ephesiopsis</tp:taxon-name-part></tp:taxon-name></italic> and <italic><tp:taxon-name><tp:taxon-name-part taxon-name-part-type="genus">Sphaerodoridium</tp:taxon-name-part></tp:taxon-name></italic>).</p></tp:treatment-sec><ref-list><ref id="B37"><mixed-citation xmlns:xlink="http://www.w3.org/1999/xlink" xlink:type="simple">
          <person-group><name name-style="western"><surname>Magalhães</surname><given-names>WF</given-names></name><name name-style="western"><surname>Bailey-Brock</surname><given-names>JH</given-names></name><name name-style="western"><surname>Barrett</surname><given-names>BM</given-names></name></person-group> (<year>2011</year>) <article-title>A new species of <italic><tp:taxon-name><tp:taxon-name-part taxon-name-part-type="genus">Sphaerephesia</tp:taxon-name-part></tp:taxon-name></italic> (<tp:taxon-name><tp:taxon-name-part taxon-name-part-type="class">Polychaeta</tp:taxon-name-part></tp:taxon-name>: <tp:taxon-name><tp:taxon-name-part taxon-name-part-type="family">Sphaerodoridae</tp:taxon-name-part></tp:taxon-name>) from Mamala Bay, south shore of Oahu, Hawaii.</article-title> <source>Zootaxa</source> <volume>2903</volume>: <fpage>39</fpage>–<lpage>47</lpage>.</mixed-citation></ref><ref id="B9"><mixed-citation xmlns:xlink="http://www.w3.org/1999/xlink" xlink:type="simple">
          <person-group><name name-style="western"><surname>Capa</surname><given-names>M</given-names></name><name name-style="western"><surname>Bakken</surname><given-names>T</given-names></name><name name-style="western"><surname>Purschke</surname><given-names>G</given-names></name></person-group> (<year>2014</year>) <chapter-title><tp:taxon-name><tp:taxon-name-part taxon-name-part-type="family">Sphaerodoridae</tp:taxon-name-part></tp:taxon-name> Malmgren, 1867.</chapter-title> In: <person-group><name name-style="western"><surname>Westheide</surname><given-names>W</given-names></name><name name-style="western"><surname>Purschke</surname><given-names>G</given-names></name></person-group> (<role>Eds</role>) <source>Handbook of Zoology. A Natural History of the Phyla of the Animal Kingdom. <tp:taxon-name><tp:taxon-name-part taxon-name-part-type="phylum">Annelida</tp:taxon-name-part></tp:taxon-name>: Polychaetes</source>. <publisher-name>De Gruyter</publisher-name>, <publisher-loc>Ösnabruck</publisher-loc>.</mixed-citation></ref></ref-list></tp:taxon-treatment>
