# Supplementary material for: Sphaerodoridae (Annelida) of the deep Northwestern Atlantic, including remarkable new species of Euritmia and Sphaerephesia
Source: Zookeys. 2016 Sep 7;(615):1–32. doi: 10.3897/zookeys.615.9530 (PMC5027775; doi:10.3897/zookeys.615.9530)
Supplement: XML Treatment for Sphaerephesia amphorata [file zookeys.615.9530-treatment6.xml]

<!DOCTYPE tp:taxon-treatment
  PUBLIC "-//TaxonX//DTD Taxonomic Treatment Publishing DTD v0 20100105//EN" "tax-treatment-NSO.dtd">
<tp:taxon-treatment xmlns:tp="http://www.plazi.org/taxpub"><tp:treatment-meta><kwd-group><label>Taxon classification</label><kwd><named-content content-type="kingdom">Animalia</named-content></kwd><kwd><named-content content-type="order">Phyllodocida</named-content></kwd><kwd><named-content content-type="family">Sphaerodoridae</named-content></kwd></kwd-group><mixed-citation publication-type="journal"><person-group><name><surname>Capa</surname><given-names>María</given-names></name><name><surname>Osborn</surname><given-names>Karen J.</given-names></name><name><surname>Bakken</surname><given-names>Torkild</given-names></name></person-group><article-title><tp:taxon-name><tp:taxon-name-part taxon-name-part-type="family">Sphaerodoridae</tp:taxon-name-part></tp:taxon-name> (<tp:taxon-name><tp:taxon-name-part taxon-name-part-type="phylum">Annelida</tp:taxon-name-part></tp:taxon-name>) of the deep Northwestern Atlantic, including remarkable new species of <italic><tp:taxon-name><tp:taxon-name-part taxon-name-part-type="genus">Euritmia</tp:taxon-name-part></tp:taxon-name></italic> and <italic><tp:taxon-name><tp:taxon-name-part taxon-name-part-type="genus">Sphaerephesia</tp:taxon-name-part></tp:taxon-name></italic></article-title><source>Zookeys</source><day>7</day><month>9</month><year>2016</year><volume>2016</volume><issue>615</issue><fpage>1</fpage><lpage>32</lpage><pub-id pub-id-type="doi">10.3897/zookeys.615.9530</pub-id></mixed-citation></tp:treatment-meta><tp:nomenclature><tp:taxon-name>
            <tp:taxon-name-part taxon-name-part-type="genus">Sphaerephesia</tp:taxon-name-part>
            <tp:taxon-name-part taxon-name-part-type="species">amphorata</tp:taxon-name-part>
            <object-id xmlns:xlink="http://www.w3.org/1999/xlink" content-type="zoobank" xlink:type="simple">http://zoobank.org/9FC1C233-CBF8-4669-BD62-BF4B59CAD091</object-id>
          </tp:taxon-name><tp:taxon-status xmlns:xlink="http://www.w3.org/1999/xlink" xlink:type="simple">sp. n.</tp:taxon-status><xref ref-type="fig" rid="F5">Figs 5</xref><xref ref-type="fig" rid="F6">, 6</xref></tp:nomenclature><tp:treatment-sec sec-type="material" id="SECID0ESRBG"><title>Material examined.</title><p>
            <bold>Holotype</bold>: <named-content xmlns:xlink="http://www.w3.org/1999/xlink" content-type="dwc:institutional_code" xlink:type="simple">USNM</named-content> 1001815, East of Cape Lookout, North Carolina, United States, north Atlantic, <named-content xmlns:xlink="http://www.w3.org/1999/xlink" content-type="dwc:verbatimCoordinates" xlink:type="simple"><named-content content-type="geo-json" specific-use="{&#34;type&#34;:&#34;Point&#34;,&#34;coordinates&#34;:[-75.758300,34.272000]}" id="NCID0EFSBG" xlink:type="simple">34°16.32'N, 75°45.498'W</named-content></named-content>, 640 m, 11 Nov 1983, MMS Collections, Atlantic Slope and Rise Program, <abbrev xmlns:xlink="http://www.w3.org/1999/xlink" content-type="institution" xlink:title="Atlantic Slope and Rise Program" id="ABBRID0EOSBG" xlink:type="simple">ASLAR</abbrev> (CRSAP 1 st.1 rep. 2 core 6 sec 0.2). <bold>Paratypes</bold>: <named-content xmlns:xlink="http://www.w3.org/1999/xlink" content-type="dwc:institutional_code" xlink:type="simple">USNM</named-content> <named-content xmlns:xlink="http://www.w3.org/1999/xlink" content-type="dwc:institutional_code" xlink:type="simple">USNM</named-content> 1407168, same sample, different cores (7 ind.). <bold>Additional material.</bold> <named-content xmlns:xlink="http://www.w3.org/1999/xlink" content-type="dwc:institutional_code" xlink:type="simple">USNM</named-content> 1001801 (4 ind.), East of Cape Lookout, North Carolina, United States, North Atlantic, <named-content xmlns:xlink="http://www.w3.org/1999/xlink" content-type="dwc:verbatimCoordinates" xlink:type="simple"><named-content content-type="geo-json" specific-use="{&#34;type&#34;:&#34;Point&#34;,&#34;coordinates&#34;:[-75.766117,34.266700]}" id="NCID0ESTBG" xlink:type="simple">34°16.002'N, 75°45.967'W</named-content></named-content>, 580 m, 11 Nov 1983; <named-content xmlns:xlink="http://www.w3.org/1999/xlink" content-type="dwc:institutional_code" xlink:type="simple">USNM</named-content> 1001802 (5 ind.), East of Cape Lookout, North Carolina, <named-content xmlns:xlink="http://www.w3.org/1999/xlink" content-type="dwc:verbatimCoordinates" xlink:type="simple"><named-content content-type="geo-json" specific-use="{&#34;type&#34;:&#34;Point&#34;,&#34;coordinates&#34;:[-75.769400,34.265600]}" id="NCID0ECUBG" xlink:type="simple">34°15.936'N, 75°46.164'W</named-content></named-content>, 583 m, 26 Mar 1984; <named-content xmlns:xlink="http://www.w3.org/1999/xlink" content-type="dwc:institutional_code" xlink:type="simple">USNM</named-content> 1002041 (9 ind., 3 for <abbrev xmlns:xlink="http://www.w3.org/1999/xlink" xlink:title="scanning electron microscope" id="ABBRID0EPUBG" xlink:type="simple">SEM</abbrev>), East of Cape Lookout, North Carolina, <named-content xmlns:xlink="http://www.w3.org/1999/xlink" content-type="dwc:verbatimCoordinates" xlink:type="simple"><named-content content-type="geo-json" specific-use="{&#34;type&#34;:&#34;Point&#34;,&#34;coordinates&#34;:[-75.763100,34.263600]}" id="NCID0EWUBG" xlink:type="simple">34°15.816'N, 75°45.786'W</named-content></named-content>, 593 m, 27 Mar 1984; <named-content xmlns:xlink="http://www.w3.org/1999/xlink" content-type="dwc:institutional_code" xlink:type="simple">USNM</named-content> 1002196 (1 ind.), East of Cape Lookout, North Carolina, <named-content xmlns:xlink="http://www.w3.org/1999/xlink" content-type="dwc:verbatimCoordinates" xlink:type="simple"><named-content content-type="geo-json" specific-use="{&#34;type&#34;:&#34;Point&#34;,&#34;coordinates&#34;:[-75.225000,34.830000]}" id="NCID0EGVBG" xlink:type="simple">34°49.8'N, 75°13.5'W</named-content></named-content>, 2003 m, 20 Jul 1985.</p></tp:treatment-sec><tp:treatment-sec sec-type="material" id="SECID0ELVBG"><title>Comparative material.</title><p>
            <italic><tp:taxon-name><tp:taxon-name-part taxon-name-part-type="genus">Sphaerephesia</tp:taxon-name-part> <tp:taxon-name-part taxon-name-part-type="species">fauchaldi</tp:taxon-name-part></tp:taxon-name></italic> Kudenov, 1987b, holotype <named-content xmlns:xlink="http://www.w3.org/1999/xlink" content-type="dwc:institutional_code" xlink:type="simple">NMNH</named-content> 102785; <italic><tp:taxon-name><tp:taxon-name-part taxon-name-part-type="genus">Sphaerephesia</tp:taxon-name-part> <tp:taxon-name-part taxon-name-part-type="species">longisetis</tp:taxon-name-part></tp:taxon-name></italic> Fauchald, 1972, holotype <named-content xmlns:xlink="http://www.w3.org/1999/xlink" content-type="dwc:institutional_code" xlink:type="simple">AHF</named-content> POLY 0964; <italic><tp:taxon-name><tp:taxon-name-part taxon-name-part-type="genus">Sphaerephesia</tp:taxon-name-part> <tp:taxon-name-part taxon-name-part-type="species">regularis</tp:taxon-name-part></tp:taxon-name></italic> Böggemann, 2009, holotype <named-content xmlns:xlink="http://www.w3.org/1999/xlink" content-type="dwc:institutional_code" xlink:type="simple">ZMH</named-content> P25498, paratypes <!--PageBreak--><named-content xmlns:xlink="http://www.w3.org/1999/xlink" content-type="dwc:institutional_code" xlink:type="simple">ZMH</named-content> P25497 (4 ind.), <named-content xmlns:xlink="http://www.w3.org/1999/xlink" content-type="dwc:institutional_code" xlink:type="simple">ZMH</named-content> P25499 (4 ind.); <italic><tp:taxon-name><tp:taxon-name-part taxon-name-part-type="genus">Sphaerephesia</tp:taxon-name-part> <tp:taxon-name-part taxon-name-part-type="species">similisetis</tp:taxon-name-part></tp:taxon-name></italic> Fauchald, 1972, paratype <named-content xmlns:xlink="http://www.w3.org/1999/xlink" content-type="dwc:institutional_code" xlink:type="simple">AHF</named-content> POLY 0967 (2 ind.). <italic><tp:taxon-name><tp:taxon-name-part taxon-name-part-type="genus">Sphaerephesia</tp:taxon-name-part> <tp:taxon-name-part taxon-name-part-type="species">hutchingsae</tp:taxon-name-part></tp:taxon-name></italic> Capa and Bakken, 2015, holotype: <named-content xmlns:xlink="http://www.w3.org/1999/xlink" content-type="dwc:institutional_code" xlink:type="simple">AM</named-content> W.42748, East of Malabar, Sydney, New South Wales, Australia, <named-content xmlns:xlink="http://www.w3.org/1999/xlink" content-type="dwc:verbatimCoordinates" xlink:type="simple"><named-content content-type="geo-json" specific-use="{&#34;type&#34;:&#34;Point&#34;,&#34;coordinates&#34;:[151.300000,-33.978617]}" id="NCID0ETYBG" xlink:type="simple">33°58.717S’, 151°18.00'E</named-content></named-content>, 82 m, 22 Aug 1995; paratypes: east of Malabar, Sydney, New South Wales, 80–28 m. <named-content xmlns:xlink="http://www.w3.org/1999/xlink" content-type="dwc:institutional_code" xlink:type="simple">AM</named-content> W.42717 (1 ind.), <named-content xmlns:xlink="http://www.w3.org/1999/xlink" content-type="dwc:institutional_code" xlink:type="simple">AM</named-content> W.42721 (1 ind.), <named-content xmlns:xlink="http://www.w3.org/1999/xlink" content-type="dwc:institutional_code" xlink:type="simple">AM</named-content> W.42731 (2 ind.), <named-content xmlns:xlink="http://www.w3.org/1999/xlink" content-type="dwc:institutional_code" xlink:type="simple">AM</named-content> W.42749 (1 ind.), <named-content xmlns:xlink="http://www.w3.org/1999/xlink" content-type="dwc:institutional_code" xlink:type="simple">AM</named-content> W.42751 (1 ind.), <named-content xmlns:xlink="http://www.w3.org/1999/xlink" content-type="dwc:institutional_code" xlink:type="simple">AM</named-content> W.42752 (2 ind.), <named-content xmlns:xlink="http://www.w3.org/1999/xlink" content-type="dwc:institutional_code" xlink:type="simple">AM</named-content> W.42758 (1 ind.).</p></tp:treatment-sec><tp:treatment-sec sec-type="diagnosis" id="SECID0EQ1BG"><title>Diagnosis.</title><p>Four longitudinal rows of sessile, bottle-shaped macrotubercles with long digitiform terminal papilla and 3–4 transverse rows of small spherical papillae per segment. Microtubercles absent. Distance between dorsal-most macrotubercles similar to distance between those and lateral ones. Parapodia with ventral cirri nor surpassing length of acicular lobe and four rounded and small papillae. Parapodia with 4–7 compound chaetae, with thin shafts and blades 7–11 times as long as wide.</p></tp:treatment-sec><tp:treatment-sec sec-type="description" id="SECID0EV1BG"><title>Description.</title><p>
            <italic>Measurements and general morphology</italic>. Gravid female, 1.5 mm long, 0.2 mm wide, with17 chaetigers. Body elongated, tapering at both ends, slightly flattened dorso-ventrally (wider than high). Dorsum convex and ventrum flattened (Fig. <xref ref-type="fig" rid="F5">5A, B</xref>). Tegument with transverse wrinkles and segmentation not obvious (Fig. <xref ref-type="fig" rid="F5">5A</xref>). Preserved specimen lacking pigmentation.</p><fig id="F5" position="float" orientation="portrait"><label>Figure 5.</label><caption><p>
          <italic><tp:taxon-name><tp:taxon-name-part taxon-name-part-type="genus">Sphaerephesia</tp:taxon-name-part> <tp:taxon-name-part taxon-name-part-type="species">amphorata</tp:taxon-name-part></tp:taxon-name></italic> sp. n., paratypes, <named-content xmlns:xlink="http://www.w3.org/1999/xlink" content-type="dwc:institutional_code" xlink:type="simple">USNM</named-content> 1002041, <abbrev xmlns:xlink="http://www.w3.org/1999/xlink" xlink:title="scanning electron microscope" id="ABBRID0E62BG" xlink:type="simple">SEM</abbrev>. <bold>A</bold> Whole specimen, dorsal view <bold>B</bold> Same, ventral view <bold>C</bold> Anterior end, showing head appendages, dorsal view <bold>D</bold> Same, with head papillae visible <bold>E</bold> Same, lateroventral view; mouth and nuchal organ pits, visible <bold>F</bold> Anterior end, ventral view <bold>G</bold> Posterior chaetigers, dorsal view, showing the characteristic dorsal macrotubercles with long terminal papillae <bold>H</bold> Mid-body chaetigers, ventral view. Abbreviations: lateral antenna; <abbrev xmlns:xlink="http://www.w3.org/1999/xlink" xlink:title="median antenna" id="ABBRID0ET3BG" xlink:type="simple">ma</abbrev>, median antenna; <abbrev xmlns:xlink="http://www.w3.org/1999/xlink" xlink:title="mouth" id="ABBRID0EX3BG" xlink:type="simple">mo</abbrev>, mouth; <abbrev xmlns:xlink="http://www.w3.org/1999/xlink" xlink:title="nuchal organ" id="ABBRID0E23BG" xlink:type="simple">no</abbrev>, nuchal organ; <abbrev xmlns:xlink="http://www.w3.org/1999/xlink" xlink:title="palp" id="ABBRID0E63BG" xlink:type="simple">pa</abbrev>, palp; <abbrev xmlns:xlink="http://www.w3.org/1999/xlink" xlink:title="tentacular cirrus" id="ABBRID0ED4BG" xlink:type="simple">tc</abbrev>, tentacular cirrus.</p></caption><graphic xmlns:xlink="http://www.w3.org/1999/xlink" xlink:href="zookeys-615-001-g005.jpg" position="float" orientation="portrait" xlink:type="simple" id="oo_102012.jpg"/></fig><p>
            <italic>Head</italic>. Anterior end bluntly rounded (Fig. <xref ref-type="fig" rid="F5">5A, C–F</xref>). Prostomium with seven longer appendages including a pair of palps, in ventral-most position near the mouth, a pair of lateral antennae and a median antenna; and a pair of antenniform papillae behind lateral antennae, all digitiform, slightly wrinkled and similar in size except for the antenniform papillae, slightly shorter than lateral antennae (Fig. <xref ref-type="fig" rid="F5">5C–F</xref>). Approximately 10 digitiform papillae confined by prostomial appendages and mouth, in frontal view (Fig. <xref ref-type="fig" rid="F5">5D, F</xref>). A pair of tentacular cirri, similar in shape and size to lateral antennae and palps, and several scattered papillae similar to prostomial in head surroundings. Nuchal organ pits located between lateral antennae and tentacular cirri (Fig. <xref ref-type="fig" rid="F5">5E</xref>).</p><p>
            <italic>Tubercles</italic>. First and last chaetigers with two macrotubercles, sessile, bottle-shaped and provided with a long terminal papilla (Figs <xref ref-type="fig" rid="F5">5A, C, D</xref>, <xref ref-type="fig" rid="F6">6E</xref>). Rest of chaetigers with four macrotubercles each, arranged in four longitudinal rows along dorsum (Figs <xref ref-type="fig" rid="F5">5C</xref>, <xref ref-type="fig" rid="F6">6A, B</xref>). Distance between mid rows and lateral rows similar (Fig. <xref ref-type="fig" rid="F5">5A–B</xref>). Shape and size of all macrotubercles similar, slightly decreasing in size in last chaetigers (Fig. <xref ref-type="fig" rid="F5">5A</xref>). Spherical or ellipsoid papillae present over dorsum, arranged in 3–4 transversal rows per segment (Fig. <xref ref-type="fig" rid="F5">5A, D, G</xref>), around 10 papillae present between mid-macrotubercles and five between these and lateral ones in mid-body segments (Fig. <xref ref-type="fig" rid="F5">5A, G</xref>). Microtubercles absent. Ventral surface with small ellipsoid papillae, arranged in 3–4 irregular transversal rows (Fig. <xref ref-type="fig" rid="F5">5H</xref>), with a total of around 12 papillae per segment in mid-body; numbers decreasing towards posterior end (Fig. <xref ref-type="fig" rid="F6">6D</xref>). Body epithelium with ellipsoid granules (e.g. Fig. <xref ref-type="fig" rid="F6">6A</xref>).</p><fig id="F6" position="float" orientation="portrait"><label>Figure 6.</label><caption><p>
          <italic><tp:taxon-name><tp:taxon-name-part taxon-name-part-type="genus">Sphaerephesia</tp:taxon-name-part> <tp:taxon-name-part taxon-name-part-type="species">amphorata</tp:taxon-name-part></tp:taxon-name></italic> sp. n., paratypes, <named-content xmlns:xlink="http://www.w3.org/1999/xlink" content-type="dwc:institutional_code" xlink:type="simple">USNM</named-content> 1002041, <abbrev xmlns:xlink="http://www.w3.org/1999/xlink" xlink:title="scanning electron microscope" id="ABBRID0ELAAI" xlink:type="simple">SEM</abbrev>. <bold>A</bold> Anterior parapodium, dorsal view <bold>B</bold> Mid-body parapodium, dorsal view <bold>C</bold> Mid-body chaetigers, lateroventral view <bold>D</bold> Posterior end, side view <bold>E</bold> Posterior end, dorsal view <bold>F</bold> Chaetae anterior parapodium <bold>G, H</bold> Detail of chaetae, mid-body chaetiger. Abbreviations: <abbrev xmlns:xlink="http://www.w3.org/1999/xlink" xlink:title="acicular lobe" id="ABBRID0E4AAI" xlink:type="simple">al</abbrev>, acicular lobe; <abbrev xmlns:xlink="http://www.w3.org/1999/xlink" xlink:title="macrotubercle" id="ABBRID0EBBAI" xlink:type="simple">mc</abbrev>, macrotubercle; <abbrev xmlns:xlink="http://www.w3.org/1999/xlink" xlink:title="ventral cirrus" id="ABBRID0EFBAI" xlink:type="simple">vc</abbrev>, ventral cirrus.</p></caption><graphic xmlns:xlink="http://www.w3.org/1999/xlink" xlink:href="zookeys-615-001-g006.jpg" position="float" orientation="portrait" xlink:type="simple" id="oo_102013.jpg"/></fig><p>
            <italic>Parapodia</italic>. Parapodia elongated, sub-conical, increasing in size towards chaetiger 4 and around 2–3 times longer than wide (Figs <xref ref-type="fig" rid="F5">5B, H</xref>, <xref ref-type="fig" rid="F6">6A–D</xref>). Acicular lobe projecting distally anterior to chaetae (Fig. <xref ref-type="fig" rid="F6">6A–D</xref>). Ventral cirri sub-conical, pear-shaped, as long as acicular lobe in posterior chaetigers, and shorter in anterior (Figs <xref ref-type="fig" rid="F5">5B, H</xref>, <xref ref-type="fig" rid="F6">6A–E</xref>). <!--PageBreak-->Mid-body parapodia with about four small spherical papillae, all similar in size: one distal, on dorsal surface, one anterio-dorsal and one anterio-ventral and another ventral, all in proximal half of parapodia (Figs <xref ref-type="fig" rid="F5">5H</xref>, <xref ref-type="fig" rid="F6">6A–E</xref>).</p><p>
            <italic>Chaetae</italic>. Compound chaetae present in all chaetigers, arranged in a curved transverse row (C-shaped) behind acicular lobe and numbering 4–7 per fascicle (Fig. <xref ref-type="fig" rid="F6">6A–D</xref>). Shaft with slightly widened distal end with delicate, almost inconspicuous spinulation (Fig. <xref ref-type="fig" rid="F6">6G, H</xref>). Blades decreasing in size from mid-fascicle to dorsal and ventral <!--PageBreak-->ends (7–11 times longer than maximum width), with fine and short spinulation along cutting edge and a slightly curved tip (Fig. <xref ref-type="fig" rid="F6">6G, H</xref>).</p><p>
            <italic>Pygidium</italic>. Pygidium terminal, with mid-ventral digitiform anal cirrus and a pair of dorsal anal cirri, similar in shape to macrotubercles (Fig. <xref ref-type="fig" rid="F6">6E</xref>).</p><p>
            <italic>Internal features</italic>. Eyes not observed in any specimen. Muscular pharynx runs along three anterior chaetigers.</p><p>
            <italic>Reproductive features</italic>. Some paratypes and additional specimens examined are gravid females carrying large discoid eggs, 200 µm in diameter that occupy most of the body coelom, from the anterior to the posterior segments; other specimens seem to be filled with sperm. However, ‘copulatory organs’ were not observed in either females or males.</p></tp:treatment-sec><tp:treatment-sec sec-type="variation" id="SECID0ESDAI"><title>Variation.</title><p>Paratypes varying in size from 0.8 to 1.5 mm and seven to 17 chaetigers. Most features are conserved in this species and all specimens examined regardless the size bear the dorsal macrotubercles with the unusual elongated terminal papillae as long as the macrotubercle. Length of blades vary within fascicles and also along the chaetigers, generally between 7–11 times longer than maximum width.</p></tp:treatment-sec><tp:treatment-sec sec-type="remarks" id="SECID0EXDAI"><title>Remarks.</title><p>The most conspicuous and distinct morphological attribute of <italic><tp:taxon-name><tp:taxon-name-part taxon-name-part-type="genus">Sphaerephesia</tp:taxon-name-part> <tp:taxon-name-part taxon-name-part-type="species">amphorata</tp:taxon-name-part></tp:taxon-name></italic> sp. n. is the presence of dorsal macrotubercles with elongated papillae providing them the characteristic amphora shape, while other described species in the genus have a rounded terminal papilla. Six of the nine nominal <italic><tp:taxon-name><tp:taxon-name-part taxon-name-part-type="genus">Sphaerephesia</tp:taxon-name-part></tp:taxon-name></italic> species share with <italic><tp:taxon-name><tp:taxon-name-part taxon-name-part-type="genus">Sphaerephesia</tp:taxon-name-part> <tp:taxon-name-part taxon-name-part-type="species">amphorata</tp:taxon-name-part></tp:taxon-name></italic> sp. n. the presence of four rows of macrotubercles with a terminal rounded papilla, several additional papillae on dorsal surface, and falcigers with long blades. These are <italic><tp:taxon-name><tp:taxon-name-part taxon-name-part-type="genus">Sphaerephesia</tp:taxon-name-part> <tp:taxon-name-part taxon-name-part-type="species">similisetis</tp:taxon-name-part></tp:taxon-name></italic> Fauchald, 1972, <italic><tp:taxon-name><tp:taxon-name-part taxon-name-part-type="genus">Sphaerephesia</tp:taxon-name-part> <tp:taxon-name-part taxon-name-part-type="species">longisetis</tp:taxon-name-part></tp:taxon-name></italic> Fauchald, 1972, <italic><tp:taxon-name><tp:taxon-name-part taxon-name-part-type="genus">Sphaerephesia</tp:taxon-name-part> <tp:taxon-name-part taxon-name-part-type="species">chilensis</tp:taxon-name-part></tp:taxon-name></italic> Fauchald, 1974, <italic><tp:taxon-name><tp:taxon-name-part taxon-name-part-type="genus">Sphaerephesia</tp:taxon-name-part> <tp:taxon-name-part taxon-name-part-type="species">fauchaldi</tp:taxon-name-part></tp:taxon-name></italic> Kudenov, 1987b, <italic><tp:taxon-name><tp:taxon-name-part taxon-name-part-type="genus">Sphaerephesia</tp:taxon-name-part> <tp:taxon-name-part taxon-name-part-type="species">regularis</tp:taxon-name-part></tp:taxon-name></italic> Böggemann, 2009 and <italic><tp:taxon-name><tp:taxon-name-part taxon-name-part-type="genus">Sphaerephesia</tp:taxon-name-part> <tp:taxon-name-part taxon-name-part-type="species">hutchingsae</tp:taxon-name-part></tp:taxon-name></italic> Capa &amp; Bakken, 2015. None of the species mentioned share with the new species the number of parapodial papillae; <italic><tp:taxon-name><tp:taxon-name-part taxon-name-part-type="genus">Sphaerephesia</tp:taxon-name-part> <tp:taxon-name-part taxon-name-part-type="species">fauchaldi</tp:taxon-name-part></tp:taxon-name></italic>, <italic><tp:taxon-name><tp:taxon-name-part taxon-name-part-type="genus">Sphaerephesia</tp:taxon-name-part> <tp:taxon-name-part taxon-name-part-type="species">hutchingsae</tp:taxon-name-part></tp:taxon-name></italic>, <italic><tp:taxon-name><tp:taxon-name-part taxon-name-part-type="genus">Sphaerephesia</tp:taxon-name-part> <tp:taxon-name-part taxon-name-part-type="species">longisetis</tp:taxon-name-part></tp:taxon-name></italic> and <italic><tp:taxon-name><tp:taxon-name-part taxon-name-part-type="genus">Sphaerephesia</tp:taxon-name-part> <tp:taxon-name-part taxon-name-part-type="species">similisetis</tp:taxon-name-part></tp:taxon-name></italic> bear over six parapodial papillae while <italic><tp:taxon-name><tp:taxon-name-part taxon-name-part-type="genus">Sphaerephesia</tp:taxon-name-part> <tp:taxon-name-part taxon-name-part-type="species">regularis</tp:taxon-name-part></tp:taxon-name></italic> and <italic><tp:taxon-name><tp:taxon-name-part taxon-name-part-type="genus">Sphaerephesia</tp:taxon-name-part> <tp:taxon-name-part taxon-name-part-type="species">chilensis</tp:taxon-name-part></tp:taxon-name></italic> are provided with one or two parapodial papillae (<xref ref-type="bibr" rid="B15">Fauchald 1972</xref>, <xref ref-type="bibr" rid="B16">1974</xref>, <xref ref-type="bibr" rid="B33">Kudenov 1987b</xref>, <xref ref-type="bibr" rid="B8">Capa and Bakken 2015</xref>). Other differences between <italic><tp:taxon-name><tp:taxon-name-part taxon-name-part-type="genus">Sphaerephesia</tp:taxon-name-part> <tp:taxon-name-part taxon-name-part-type="species">longisetis</tp:taxon-name-part></tp:taxon-name></italic>, <italic><tp:taxon-name><tp:taxon-name-part taxon-name-part-type="genus">Sphaerephesia</tp:taxon-name-part> <tp:taxon-name-part taxon-name-part-type="species">fauchaldi</tp:taxon-name-part></tp:taxon-name></italic> and <italic><tp:taxon-name><tp:taxon-name-part taxon-name-part-type="genus">Sphaerephesia</tp:taxon-name-part> <tp:taxon-name-part taxon-name-part-type="species">amphorata</tp:taxon-name-part></tp:taxon-name></italic> sp. n. are the presence of microtubercles in the former two species, absent in the latter.</p></tp:treatment-sec><tp:treatment-sec sec-type="distribution" id="SECID0E5JAI"><title>Distribution.</title><p>Only known from type locality, East of Cape Lookout, North Carolina, United States, North Atlantic, ranging from 580 to 2003 m.</p></tp:treatment-sec><tp:treatment-sec sec-type="etymology" id="SECID0EDKAI"><title>Etymology.</title><p>Amphora, is a Greek word that refers to the pottery vases used since the Bronze Age by the Greco-Romans to transport liquids. The shape of these containers resembles the characteristic shape of the dorsal macrotubercles of this species.</p></tp:treatment-sec><ref-list><ref id="B15"><mixed-citation xmlns:xlink="http://www.w3.org/1999/xlink" xlink:type="simple">
          <person-group><name name-style="western"><surname>Fauchald</surname><given-names>K</given-names></name></person-group> (<year>1972</year>) <article-title>Benthic polychaetous annelids from deep water off Western Mexico and adjacent areas in the Eastern Pacific Ocean.</article-title> <source>Allan Hancock Monographs in Marine Biology</source> <volume>7</volume>: <fpage>1</fpage>–<lpage>575</lpage>.</mixed-citation></ref><ref id="B16"><mixed-citation xmlns:xlink="http://www.w3.org/1999/xlink" xlink:type="simple">
          <person-group><name name-style="western"><surname>Fauchald</surname><given-names>K</given-names></name></person-group> (<year>1974</year>) <article-title><tp:taxon-name><tp:taxon-name-part taxon-name-part-type="family">Sphaerodoridae</tp:taxon-name-part></tp:taxon-name> (<tp:taxon-name><tp:taxon-name-part taxon-name-part-type="class">Polychaeta</tp:taxon-name-part></tp:taxon-name>: <tp:taxon-name><tp:taxon-name-part taxon-name-part-type="class">Errantia</tp:taxon-name-part></tp:taxon-name>) from world wide areas.</article-title> <source>Journal of Natural History</source> <volume>8</volume>: <fpage>257</fpage>–<lpage>289</lpage>. doi: <ext-link xlink:type="simple" ext-link-type="doi" xlink:href="10.1080/00222937400770241">10.1080/00222937400770241</ext-link></mixed-citation></ref><ref id="B33"><mixed-citation xmlns:xlink="http://www.w3.org/1999/xlink" xlink:type="simple">
          <person-group><name name-style="western"><surname>Kudenov</surname><given-names>JD</given-names></name></person-group> (<year>1987b</year>) <article-title>Five new species of <tp:taxon-name><tp:taxon-name-part taxon-name-part-type="family">Sphaerodoridae</tp:taxon-name-part></tp:taxon-name> (<tp:taxon-name><tp:taxon-name-part taxon-name-part-type="phylum">Annelida</tp:taxon-name-part></tp:taxon-name>: <tp:taxon-name><tp:taxon-name-part taxon-name-part-type="class">Polychaeta</tp:taxon-name-part></tp:taxon-name>) from the Gulf of Mexico.</article-title> <source>Proceedings of the Biological Society of Washington</source> <volume>100</volume>: <fpage>927</fpage>–<lpage>935</lpage>.</mixed-citation></ref><ref id="B8"><mixed-citation xmlns:xlink="http://www.w3.org/1999/xlink" xlink:type="simple">
          <person-group><name name-style="western"><surname>Capa</surname><given-names>M</given-names></name><name name-style="western"><surname>Bakken</surname><given-names>T</given-names></name></person-group> (<year>2015</year>) <article-title>Revision of the Australian <tp:taxon-name><tp:taxon-name-part taxon-name-part-type="family">Sphaerodoridae</tp:taxon-name-part></tp:taxon-name> (<tp:taxon-name><tp:taxon-name-part taxon-name-part-type="phylum">Annelida</tp:taxon-name-part></tp:taxon-name>) including the description of four new species.</article-title> <source>Zootaxa</source> <volume>4000</volume>(<issue>2</issue>): <fpage>227</fpage>–<lpage>267</lpage>. doi: <ext-link xlink:type="simple" ext-link-type="doi" xlink:href="10.11646/zootaxa.4000.2.3">10.11646/zootaxa.4000.2.3</ext-link></mixed-citation></ref></ref-list></tp:taxon-treatment>
