# Supplementary material for: Sphaerodoridae (Annelida) of the deep Northwestern Atlantic, including remarkable new species of Euritmia and Sphaerephesia
Source: Zookeys. 2016 Sep 7;(615):1–32. doi: 10.3897/zookeys.615.9530 (PMC5027775; doi:10.3897/zookeys.615.9530)
Supplement: XML Treatment for Sphaerodoridium minutum [file zookeys.615.9530-treatment8.xml]

<!DOCTYPE tp:taxon-treatment
  PUBLIC "-//TaxonX//DTD Taxonomic Treatment Publishing DTD v0 20100105//EN" "tax-treatment-NSO.dtd">
<tp:taxon-treatment xmlns:tp="http://www.plazi.org/taxpub"><tp:treatment-meta><kwd-group><label>Taxon classification</label><kwd><named-content content-type="kingdom">Animalia</named-content></kwd><kwd><named-content content-type="order">Phyllodocida</named-content></kwd><kwd><named-content content-type="family">Sphaerodoridae</named-content></kwd></kwd-group><mixed-citation publication-type="journal"><person-group><name><surname>Capa</surname><given-names>María</given-names></name><name><surname>Osborn</surname><given-names>Karen J.</given-names></name><name><surname>Bakken</surname><given-names>Torkild</given-names></name></person-group><article-title><tp:taxon-name><tp:taxon-name-part taxon-name-part-type="family">Sphaerodoridae</tp:taxon-name-part></tp:taxon-name> (<tp:taxon-name><tp:taxon-name-part taxon-name-part-type="phylum">Annelida</tp:taxon-name-part></tp:taxon-name>) of the deep Northwestern Atlantic, including remarkable new species of <italic><tp:taxon-name><tp:taxon-name-part taxon-name-part-type="genus">Euritmia</tp:taxon-name-part></tp:taxon-name></italic> and <italic><tp:taxon-name><tp:taxon-name-part taxon-name-part-type="genus">Sphaerephesia</tp:taxon-name-part></tp:taxon-name></italic></article-title><source>Zookeys</source><day>7</day><month>9</month><year>2016</year><volume>2016</volume><issue>615</issue><fpage>1</fpage><lpage>32</lpage><pub-id pub-id-type="doi">10.3897/zookeys.615.9530</pub-id></mixed-citation></tp:treatment-meta><tp:nomenclature><tp:taxon-name>
            <tp:taxon-name-part taxon-name-part-type="genus">Sphaerodoridium</tp:taxon-name-part>
            <tp:taxon-name-part taxon-name-part-type="species">minutum</tp:taxon-name-part>
          </tp:taxon-name><tp:taxon-authority>(Webster &amp; Benedict, 1887)</tp:taxon-authority><xref ref-type="fig" rid="F7">Fig. 7</xref><!--PageBreak--><tp:nomenclature-citation-list><tp:nomenclature-citation><tp:taxon-name>
                <tp:taxon-name-part taxon-name-part-type="genus">Ephesia</tp:taxon-name-part> <tp:taxon-name-part taxon-name-part-type="species">minuta</tp:taxon-name-part></tp:taxon-name><comment>Webster &amp; Benedict, 1887: 728–729, pl. IV, figs 64–66.</comment></tp:nomenclature-citation><tp:nomenclature-citation><tp:taxon-name>
                <tp:taxon-name-part taxon-name-part-type="genus">Sphaerodoropsis</tp:taxon-name-part> <tp:taxon-name-part taxon-name-part-type="species">minuta</tp:taxon-name-part></tp:taxon-name><comment>.– <xref ref-type="bibr" rid="B30">Imajima 1969</xref>: 153–154, fig. 2; <xref ref-type="bibr" rid="B31">Imajima 2009</xref>: 77.– <xref ref-type="bibr" rid="B26">Hartmann-Schröder 1996</xref>: 237.– <xref ref-type="bibr" rid="B40">Moreira 2012</xref>: 39–41, fig. 13.</comment></tp:nomenclature-citation><tp:nomenclature-citation><tp:taxon-name>
                <tp:taxon-name-part taxon-name-part-type="genus">Sphaerodoum</tp:taxon-name-part> <tp:taxon-name-part taxon-name-part-type="species">minutum</tp:taxon-name-part></tp:taxon-name><comment>.– <xref ref-type="bibr" rid="B2">Berkeley and Berkeley 1948</xref>: 27–28, fig. 34.</comment></tp:nomenclature-citation><tp:nomenclature-citation><tp:taxon-name>
                <tp:taxon-name-part taxon-name-part-type="genus">Sphaerodoridium</tp:taxon-name-part> <tp:taxon-name-part taxon-name-part-type="species">minutum</tp:taxon-name-part></tp:taxon-name><comment>.– <xref ref-type="bibr" rid="B34">Lützen 1961</xref>: 415.– <xref ref-type="bibr" rid="B7">Capa et al. 2016</xref>: 12.</comment></tp:nomenclature-citation></tp:nomenclature-citation-list></tp:nomenclature><tp:treatment-sec sec-type="material" id="SECID0EUQAI"><title>Material examined.</title><p>
            <bold>Lectotype</bold>: <named-content xmlns:xlink="http://www.w3.org/1999/xlink" content-type="dwc:institutional_code" xlink:type="simple">USNM</named-content> 393, Eastport, Maine, United States, North Atlantic Ocean, coll. Webster, H. E. <bold>Paralectotypes</bold>: <named-content xmlns:xlink="http://www.w3.org/1999/xlink" content-type="dwc:institutional_code" xlink:type="simple">USNM</named-content> 1407984 (11 ind. and 4 slides), Eastport, Maine, United States, North Atlantic Ocean, coll. Webster, H. E. <bold>Paratypes</bold>: <named-content xmlns:xlink="http://www.w3.org/1999/xlink" content-type="dwc:institutional_code" xlink:type="simple">USNM</named-content> 22873 (29 ind., 3 for <abbrev xmlns:xlink="http://www.w3.org/1999/xlink" xlink:title="scanning electron microscope" id="ABBRID0EYRAI" xlink:type="simple">SEM</abbrev>) Eastport, Maine, United States, North Atlantic Ocean, coll. Webster, H. E.</p></tp:treatment-sec><tp:treatment-sec sec-type="diagnosis" id="SECID0E3RAI"><title>Diagnosis.</title><p>Palps and lateral antennae digitiform, median antenna shorter and digitiform. Tentacular cirri digitiform. Eyes not observed. Parapodia with three (or four) parapodial papillae; compound chaetae with blades 4–5 times as long as maximum width on mid-body chaetigers.</p></tp:treatment-sec><tp:treatment-sec sec-type="description" id="SECID0EBSAI"><title>Re-description.</title><p>
            <italic>Measurements and general morphology</italic>. Holotype 1.1 mm long, 0.6 mm wide and with 22 chaetigers. Body ellipsoid, ovoid in cross-section, with slightly flattened ventrum and convex dorsum (Fig. <xref ref-type="fig" rid="F7">7A–C</xref>). Anterior end blunt, mid-body broad, slightly narrowing along posterior segments (Fig. <xref ref-type="fig" rid="F7">7A</xref>). Segmentation inconspicuous, tegument with transverse wrinkles (Fig. <xref ref-type="fig" rid="F7">7A–C</xref>). Preserved specimen lacking pigmentation.</p><fig id="F7" position="float" orientation="portrait"><label>Figure 7.</label><caption><p>
          <italic><tp:taxon-name><tp:taxon-name-part taxon-name-part-type="genus">Sphaerodoridium</tp:taxon-name-part> <tp:taxon-name-part taxon-name-part-type="species">minutum</tp:taxon-name-part></tp:taxon-name></italic>, paratypes <named-content xmlns:xlink="http://www.w3.org/1999/xlink" content-type="dwc:institutional_code" xlink:type="simple">USNM</named-content> 22873, <abbrev xmlns:xlink="http://www.w3.org/1999/xlink" xlink:title="scanning electron microscope" id="ABBRID0EPTAI" xlink:type="simple">SEM</abbrev>. <bold>A</bold> Whole specimen, side view <bold>B</bold> Whole specimen, ventro-lateral view <bold>C</bold> Same, ventral view <bold>D</bold> Detail of stalked, dorsal macrotubercle <bold>E</bold> Dorsal macrotubercle and papilla <bold>F</bold> Anterior end, frontal view, showing head appendages and tubercles of anterior chaetigers <bold>G</bold> Mid-body parapodium, side view <bold>H</bold> Mid-body parapodia, anterior view <bold>I</bold> Posterior end and pygidium, ventral view <bold>J</bold> Chaetae anterior chaetigers <bold>K</bold> Chaetae mid-body parapodium <bold>L</bold> Detail of Mid-body chaeta. Abbreviations: <abbrev xmlns:xlink="http://www.w3.org/1999/xlink" xlink:title="acicular lobe" id="ABBRID0ELUAI" xlink:type="simple">al</abbrev>, acicular lobe; <abbrev xmlns:xlink="http://www.w3.org/1999/xlink" xlink:title="lateral antenna" id="ABBRID0EPUAI" xlink:type="simple">la</abbrev>, lateral antenna; <abbrev xmlns:xlink="http://www.w3.org/1999/xlink" xlink:title="median antenna" id="ABBRID0ETUAI" xlink:type="simple">ma</abbrev>, median antenna; <abbrev xmlns:xlink="http://www.w3.org/1999/xlink" xlink:title="macrotubercle" id="ABBRID0EXUAI" xlink:type="simple">mc</abbrev>, macrotubercle; <abbrev xmlns:xlink="http://www.w3.org/1999/xlink" xlink:title="microtubercle" id="ABBRID0E2UAI" xlink:type="simple">mi</abbrev>, microtubercle; <abbrev xmlns:xlink="http://www.w3.org/1999/xlink" xlink:title="palp" id="ABBRID0E6UAI" xlink:type="simple">pa</abbrev>, palp; <abbrev xmlns:xlink="http://www.w3.org/1999/xlink" xlink:title="tentacular cirrus" id="ABBRID0EDVAI" xlink:type="simple">tc</abbrev>, tentacular cirrus; <abbrev xmlns:xlink="http://www.w3.org/1999/xlink" xlink:title="ventral cirrus" id="ABBRID0EHVAI" xlink:type="simple">vc</abbrev>, ventral cirrus.</p></caption><graphic xmlns:xlink="http://www.w3.org/1999/xlink" xlink:href="zookeys-615-001-g007.jpg" position="float" orientation="portrait" xlink:type="simple" id="oo_102014.jpg"/></fig><p>
            <italic>Head</italic>. Prostomium with five short appendages, including a pair of digitiform palps in ventral-most position, a pair of digitiform lateral antennae, similar in size and shape as palps, and a digitiform median antenna, shorter than lateral antennae and palps (Fig. <xref ref-type="fig" rid="F7">7C, F</xref>). A pair of tentacular cirri shorter than lateral antennae and palps, close to lateral antennae (Fig. <xref ref-type="fig" rid="F7">7F</xref>). A few rounded small papillae scattered around head appendages (Fig. <xref ref-type="fig" rid="F7">7F</xref>).</p><p>
            <italic>Tubercles</italic>. First chaetiger with eight dorsal macrotubercles; following chaetigers each with one transversal row of dorsal macrotubercles increasing to 10–12 tubercles per segment from chaetiger 5 (Fig. <xref ref-type="fig" rid="F7">7B–C</xref>). Macrotubercles spherical to club-shaped <!--PageBreak--><!--PageBreak-->with a short and smooth stalk (Fig. <xref ref-type="fig" rid="F7">7D–E</xref>); all macrotubercles similar in shape and size. Additional spherical and sessile papillae in different sizes over dorsum, arranged in 2–3 irregular transversal rows per chaetiger; 20–30 papillae on each mid-body chaetiger (Fig. <xref ref-type="fig" rid="F7">7A–C</xref>). Ventral surface with spherical papillae in different sizes, arranged in 2–3 transversal rows in a zig-zag pattern, with about 20 per segment in mid-body; numbers decreasing towards posterior end (Fig. <xref ref-type="fig" rid="F7">7A, C</xref>).</p><p>
            <italic>Parapodia</italic>. Parapodia sub-conical, increasing in size towards chaetiger 3 (Fig. <xref ref-type="fig" rid="F7">7C</xref>), around 2 times longer than wide (Fig. <xref ref-type="fig" rid="F7">7G, H</xref>). Acicular lobe anterior to chaetae, digitiform to clavate, longer than parapodial papillae and projecting distally (Fig. <xref ref-type="fig" rid="F7">7C, G, H</xref>). Ventral cirri digitiform projecting 1/2 to 2/3 as long as acicular lobe on anterior and mid-body segments, almost as long as in posterior segments (Fig. <xref ref-type="fig" rid="F7">7C, G, H</xref>). Parapodia with three spherical to clavate papillae: one on anterio-dorsal surface, one on anterio-basal position (Fig. <xref ref-type="fig" rid="F7">7F–H</xref>), and one on the posterior surface (Fig. <xref ref-type="fig" rid="F7">7F–G</xref>).</p><p>
            <italic>Chaetae</italic>. All parapodia with 4–7 compound chaetae, arranged in a curved transverse row around acicular lobe (Fig. <xref ref-type="fig" rid="F7">7F–I</xref>). Serrated, long blades, 4–5 times longer than maximum width, with a curved tip (Fig. <xref ref-type="fig" rid="F7">7J–L</xref>), similar throughout.</p><p>
            <italic>Pygidium</italic>. Pygidium terminal, with one mid-ventral digitiform anal cirrus projecting beyond parapodia, and one pair of clavate anal cirri, at base on median cirrus (Fig. <xref ref-type="fig" rid="F7">7I</xref>).</p><p>
            <italic>Internal features</italic>. Specimens are all opaque after fixation and preservation and internal features not observable.</p><p>
            <italic>Reproductive features</italic>. Copulatory organs or eggs not seen in type specimens.</p></tp:treatment-sec><tp:treatment-sec sec-type="variation" id="SECID0EPYAI"><title>Variation.</title><p>Most paratypes show small, digitiform anterior appendages but the anterior end is often retracted and these are not easily discernible. This species seems very homogenous regarding the number and arrangement of epithelial tubercles. The exact number of macrotubercles and papillae is, however, difficult to assess in the type material because some of these are detached or because when macrotubercles are inflated and the stalk allows some reorganization, the exact number of tubercles per segment is imprecise. Parapodial papillae in mid-body segments vary between three and four as in some specimens a second papillae can be observed at the base of the posterior parapodial surface (Fig. <xref ref-type="fig" rid="F7">7G</xref>). Sexual dimorphism not observed.</p></tp:treatment-sec><tp:treatment-sec sec-type="remarks" id="SECID0EZYAI"><title>Remarks.</title><p>The original description is detailed and accurate for most characters, including those more difficult to observe. In most type specimens the dorsal macrotubercles are lost or they fall off when being handled and consequently the total number of tubercles vary from the 10–12 macrotubercles in each transverse row as stated in the original description. Macrotubercles are described as being attached to the body by a “short neck” (<xref ref-type="bibr" rid="B49">Webster and Benedict 1887</xref>), here interpreted as a short stalk. This feature justifies this species to be considered as a <italic><tp:taxon-name><tp:taxon-name-part taxon-name-part-type="genus">Sphaerodoridium</tp:taxon-name-part></tp:taxon-name></italic> and must have been overlooked in later studies dealing with this species, explaining why it was placed in <italic><tp:taxon-name><tp:taxon-name-part taxon-name-part-type="genus">Sphaerodoropsis</tp:taxon-name-part></tp:taxon-name></italic> for a long time (<xref ref-type="bibr" rid="B2">Berkeley and Berkeley 1948</xref>, <xref ref-type="bibr" rid="B30">Imajima 1969</xref>, <xref ref-type="bibr" rid="B26">Hartmann-Schröder 1996</xref>, <xref ref-type="bibr" rid="B31">Imajima 2009</xref>, <xref ref-type="bibr" rid="B40">Moreira 2012</xref>). Dorsal cirri were described as present (<xref ref-type="bibr" rid="B49">Webster and Benedict 1887</xref>), most likely referring to dorsal macrotubercles closest to parapodia.</p><p>
            <italic><tp:taxon-name><tp:taxon-name-part taxon-name-part-type="genus">Sphaerodoridium</tp:taxon-name-part> <tp:taxon-name-part taxon-name-part-type="species">minutum</tp:taxon-name-part></tp:taxon-name></italic> is most similar to <italic><tp:taxon-name><tp:taxon-name-part taxon-name-part-type="genus">Sphaerodoridium</tp:taxon-name-part> <tp:taxon-name-part taxon-name-part-type="species">guerritai</tp:taxon-name-part></tp:taxon-name></italic> Moreira &amp; Parapar, 2015, described from the north eastern Atlantic, having as many dorsal macrotubercles, but <!--PageBreak--><italic><tp:taxon-name><tp:taxon-name-part taxon-name-part-type="genus">Sphaerodoridium</tp:taxon-name-part> <tp:taxon-name-part taxon-name-part-type="species">minutum</tp:taxon-name-part></tp:taxon-name></italic> lacks the characteristic papillae on the macrotubercle’s stalk that <italic><tp:taxon-name><tp:taxon-name-part taxon-name-part-type="genus">Sphaerodoridium</tp:taxon-name-part> <tp:taxon-name-part taxon-name-part-type="species">guerritai</tp:taxon-name-part></tp:taxon-name></italic> possesses, and the latter species has long stalks compared to the short ones in <italic><tp:taxon-name><tp:taxon-name-part taxon-name-part-type="genus">Sphaerodoridium</tp:taxon-name-part> <tp:taxon-name-part taxon-name-part-type="species">minutum</tp:taxon-name-part></tp:taxon-name></italic>. Further, there are clear differences between the two species in number and composition of parapodial papillae. <italic><tp:taxon-name><tp:taxon-name-part taxon-name-part-type="genus">Sphaerodoridium</tp:taxon-name-part> <tp:taxon-name-part taxon-name-part-type="species">minutum</tp:taxon-name-part></tp:taxon-name></italic> is also similar to <italic><tp:taxon-name><tp:taxon-name-part taxon-name-part-type="genus">Sphaerodoridium</tp:taxon-name-part> <tp:taxon-name-part taxon-name-part-type="species">evgenovi</tp:taxon-name-part></tp:taxon-name></italic> Gagaev, 2015, <italic><tp:taxon-name><tp:taxon-name-part taxon-name-part-type="genus">Sphaerodoridium</tp:taxon-name-part> <tp:taxon-name-part taxon-name-part-type="species">kolchaki</tp:taxon-name-part></tp:taxon-name></italic> Gagaev, 2015, and <italic><tp:taxon-name><tp:taxon-name-part taxon-name-part-type="genus">Sphaerodoridium</tp:taxon-name-part> <tp:taxon-name-part taxon-name-part-type="species">kupetskii</tp:taxon-name-part></tp:taxon-name></italic> Gagaev, 2015, all recently described from the Arctic Ocean, as they all share a similar arrangement and number of macrotubercles (<xref ref-type="bibr" rid="B19">Gagaev 2015</xref>). The two latter species, <italic><tp:taxon-name><tp:taxon-name-part taxon-name-part-type="genus">Sphaerodoridium</tp:taxon-name-part> <tp:taxon-name-part taxon-name-part-type="species">kolchaki</tp:taxon-name-part></tp:taxon-name></italic> and <italic><tp:taxon-name><tp:taxon-name-part taxon-name-part-type="genus">Sphaerodoridium</tp:taxon-name-part> <tp:taxon-name-part taxon-name-part-type="species">kupetskii</tp:taxon-name-part></tp:taxon-name></italic>, have long macrotubercle stalks, hence they are different from <italic><tp:taxon-name><tp:taxon-name-part taxon-name-part-type="genus">Sphaerodoridium</tp:taxon-name-part> <tp:taxon-name-part taxon-name-part-type="species">minutum</tp:taxon-name-part></tp:taxon-name></italic>. The seemingly short macrotubercle stalks in <italic><tp:taxon-name><tp:taxon-name-part taxon-name-part-type="genus">Sphaerodoridium</tp:taxon-name-part> <tp:taxon-name-part taxon-name-part-type="species">evgenovi</tp:taxon-name-part></tp:taxon-name></italic> are rather similar to those in <italic><tp:taxon-name><tp:taxon-name-part taxon-name-part-type="genus">Sphaerodoridium</tp:taxon-name-part> <tp:taxon-name-part taxon-name-part-type="species">minutum</tp:taxon-name-part></tp:taxon-name></italic>. However, <italic><tp:taxon-name><tp:taxon-name-part taxon-name-part-type="genus">Sphaerodoridium</tp:taxon-name-part> <tp:taxon-name-part taxon-name-part-type="species">evgenovi</tp:taxon-name-part></tp:taxon-name></italic> has chaetae with somewhat shorter blades, lack parapodial papillae on the posterior surface, and also has parapodia much longer than wide compared to <italic><tp:taxon-name><tp:taxon-name-part taxon-name-part-type="genus">Sphaerodoridium</tp:taxon-name-part> <tp:taxon-name-part taxon-name-part-type="species">minutum</tp:taxon-name-part></tp:taxon-name></italic> (<xref ref-type="bibr" rid="B19">Gagaev 2015</xref>). The three species described by <xref ref-type="bibr" rid="B19">Gagaev (2015)</xref> and the one described by <xref ref-type="bibr" rid="B42">Moreira and Parapar (2015)</xref> are all similar to each other and show resemblance to <italic><tp:taxon-name><tp:taxon-name-part taxon-name-part-type="genus">Sphaerodoridium</tp:taxon-name-part> <tp:taxon-name-part taxon-name-part-type="species">minutum</tp:taxon-name-part></tp:taxon-name></italic>. These two papers were published the same year and the authors were most likely not aware of each other’s work. These species should be compared in detail in order to assess the species delimitation (<xref ref-type="bibr" rid="B19">Gagaev 2015</xref>).</p><p>
            <italic><tp:taxon-name><tp:taxon-name-part taxon-name-part-type="genus">Sphaerodoridium</tp:taxon-name-part> <tp:taxon-name-part taxon-name-part-type="species">minutum</tp:taxon-name-part></tp:taxon-name></italic> has similar number of stalked macrotubercles to <italic><tp:taxon-name><tp:taxon-name-part taxon-name-part-type="genus">Clavodorum</tp:taxon-name-part> <tp:taxon-name-part taxon-name-part-type="species">polypapillata</tp:taxon-name-part></tp:taxon-name></italic> (Hartmann-Schröder &amp; Rosenfeldt, 1988) described from Antarctica, and <italic><tp:taxon-name><tp:taxon-name-part taxon-name-part-type="genus">Clavodorum</tp:taxon-name-part> <tp:taxon-name-part taxon-name-part-type="species">andamanense</tp:taxon-name-part></tp:taxon-name></italic> Bakken, 2002 described from Thailand. In <italic><tp:taxon-name><tp:taxon-name-part taxon-name-part-type="genus">Clavodorum</tp:taxon-name-part> <tp:taxon-name-part taxon-name-part-type="species">polypapillata</tp:taxon-name-part></tp:taxon-name></italic> the original description overlooked stalked macrotubercles (<xref ref-type="bibr" rid="B41">Moreira and Parapar 2011</xref>), and has been re-described to have a larger number of macrotubercles (12–17 per transverse row, compared to 10–12 present in <italic><tp:taxon-name><tp:taxon-name-part taxon-name-part-type="genus">Sphaerodoridium</tp:taxon-name-part> <tp:taxon-name-part taxon-name-part-type="species">minutum</tp:taxon-name-part></tp:taxon-name></italic>) and a large number of ventral papillae (&gt;40 per segment compared to ca. 20 in <italic><tp:taxon-name><tp:taxon-name-part taxon-name-part-type="genus">Sphaerodoridium</tp:taxon-name-part> <tp:taxon-name-part taxon-name-part-type="species">minutum</tp:taxon-name-part></tp:taxon-name></italic>). <italic><tp:taxon-name><tp:taxon-name-part taxon-name-part-type="genus">Clavodorum</tp:taxon-name-part> <tp:taxon-name-part taxon-name-part-type="species">polypapillata</tp:taxon-name-part></tp:taxon-name></italic> further has longer stalks than in <italic><tp:taxon-name><tp:taxon-name-part taxon-name-part-type="genus">Sphaerodoridium</tp:taxon-name-part> <tp:taxon-name-part taxon-name-part-type="species">minutum</tp:taxon-name-part></tp:taxon-name></italic> (<xref ref-type="bibr" rid="B41">Moreira and Parapar 2011</xref>). <italic><tp:taxon-name><tp:taxon-name-part taxon-name-part-type="genus">Clavodorum</tp:taxon-name-part> <tp:taxon-name-part taxon-name-part-type="species">andamanense</tp:taxon-name-part></tp:taxon-name></italic> lacks papillae on the dorsum, unlike <italic><tp:taxon-name><tp:taxon-name-part taxon-name-part-type="genus">Sphaerodoridium</tp:taxon-name-part> <tp:taxon-name-part taxon-name-part-type="species">minutum</tp:taxon-name-part></tp:taxon-name></italic>.</p><p>
            <italic><tp:taxon-name><tp:taxon-name-part taxon-name-part-type="genus">Sphaerodoridium</tp:taxon-name-part> <tp:taxon-name-part taxon-name-part-type="species">minutum</tp:taxon-name-part></tp:taxon-name></italic> has been reported with a wide geographic distribution (<xref ref-type="bibr" rid="B2">Berkeley and Berkeley 1948</xref>, <xref ref-type="bibr" rid="B34">Lützen 1961</xref>, <xref ref-type="bibr" rid="B30">Imajima 1969</xref>, <xref ref-type="bibr" rid="B31">2009</xref>, <xref ref-type="bibr" rid="B26">Hartmann-Schröder 1996</xref>). In order to clarify the geographic distribution of this species careful examination of specimens reported under this name from other geographic areas is needed.</p><p>The validity and clear delimitation of <italic><tp:taxon-name><tp:taxon-name-part taxon-name-part-type="genus">Sphaerodoridium</tp:taxon-name-part></tp:taxon-name></italic> and <italic><tp:taxon-name><tp:taxon-name-part taxon-name-part-type="genus">Clavodorum</tp:taxon-name-part></tp:taxon-name></italic> Hartman &amp; Fauchald, 1971 has been regarded as doubtful. Several authors pointed out the insubstantial generic differences between the two genera (<xref ref-type="bibr" rid="B1">Bakken 2002</xref>, <xref ref-type="bibr" rid="B41">Moreira and Parapar 2011</xref>, <xref ref-type="bibr" rid="B42">2015</xref>) and only recently reciprocal monophyly was not assessed in the first phylogenic hypothesis of the family (<xref ref-type="bibr" rid="B7">Capa et al. in 2016</xref>). There are currently 10 species of <italic><tp:taxon-name><tp:taxon-name-part taxon-name-part-type="genus">Sphaerodoridium</tp:taxon-name-part></tp:taxon-name></italic> and another 10 of <italic><tp:taxon-name><tp:taxon-name-part taxon-name-part-type="genus">Clavodorum</tp:taxon-name-part></tp:taxon-name></italic> described from world-wide areas and from shelf to abyssal depths (<xref ref-type="bibr" rid="B9">Capa et al. 2014</xref>, <xref ref-type="bibr" rid="B42">Moreira and Parapar 2015</xref>, <xref ref-type="bibr" rid="B19">Gagaev 2015</xref>). As the delimitation of the two genera is not clear, and species representing the two genera are phylogenetically nested in a group (<xref ref-type="bibr" rid="B7">Capa et al. 2016</xref>), it will be necessary to assess all described species in both genera when comparing similarities.</p></tp:treatment-sec><tp:treatment-sec sec-type="distribution" id="SECID0EWGBI"><title>Distribution.</title><p>This species is known from the New England region of the US. It has been reported from the North Atlantic (e.g. <xref ref-type="bibr" rid="B26">Hartmann-Schröder 1996</xref>), North Pacific (e.g. <xref ref-type="bibr" rid="B2">Berkeley and Berkeley 1948</xref>) and Japan (<xref ref-type="bibr" rid="B30">Imajima 1969</xref>, <xref ref-type="bibr" rid="B31">2009</xref>). The emer<!--PageBreak-->gence of descriptions of new species similar to <italic><tp:taxon-name><tp:taxon-name-part taxon-name-part-type="genus">Sphaerodoridium</tp:taxon-name-part> <tp:taxon-name-part taxon-name-part-type="species">minutum</tp:taxon-name-part></tp:taxon-name></italic> suggests a review of the true identity of reported specimens is needed.</p></tp:treatment-sec><ref-list><ref id="B30"><mixed-citation xmlns:xlink="http://www.w3.org/1999/xlink" xlink:type="simple">
          <person-group><name name-style="western"><surname>Imajima</surname><given-names>M</given-names></name></person-group> (<year>1969</year>) <article-title>Three species of the family <tp:taxon-name><tp:taxon-name-part taxon-name-part-type="family">Sphaerodoridae</tp:taxon-name-part></tp:taxon-name> (Polychaetous Annelids) from Japan.</article-title> <source>Bulletin of the National Science Museum, Tokyo</source> <volume>12</volume>(<issue>1</issue>): <fpage>151</fpage>–<lpage>156</lpage>.</mixed-citation></ref><ref id="B31"><mixed-citation xmlns:xlink="http://www.w3.org/1999/xlink" xlink:type="simple">
          <person-group><name name-style="western"><surname>Imajima</surname><given-names>M</given-names></name></person-group> (<year>2009</year>) <article-title>Deep-sea Benthic polychaetes off Pacific Coast of the northern Honshu, Japan.</article-title> <source>National Museum of Nature and Science Monographs</source> <volume>39</volume>: <fpage>39</fpage>–<lpage>192</lpage>. <comment>[In: Fujita T (Ed.) theme issue, “Deep-sea fauna and pollutants off Pacific Coast of northern Japan”]</comment></mixed-citation></ref><ref id="B26"><mixed-citation xmlns:xlink="http://www.w3.org/1999/xlink" xlink:type="simple">
          <person-group><name name-style="western"><surname>Hartmann-Schröder</surname><given-names>G</given-names></name></person-group> (<year>1996</year>) <source><tp:taxon-name><tp:taxon-name-part taxon-name-part-type="phylum">Annelida</tp:taxon-name-part></tp:taxon-name>, Borstenwürmer, <tp:taxon-name><tp:taxon-name-part taxon-name-part-type="class">Polychaeta</tp:taxon-name-part></tp:taxon-name>. Die Tierwelt Deutschlands und der angrenzenden Meeresteile</source>. <volume>58</volume>. Teil (<edition>2. ed.</edition>). <publisher-name>Fischer</publisher-name>, <publisher-loc>Jena</publisher-loc>.</mixed-citation></ref><ref id="B40"><mixed-citation xmlns:xlink="http://www.w3.org/1999/xlink" xlink:type="simple">
          <person-group><name name-style="western"><surname>Moreira</surname><given-names>J</given-names></name></person-group> (<year>2012</year>) <article-title>Familia <tp:taxon-name><tp:taxon-name-part taxon-name-part-type="family">Sphaerodoridae</tp:taxon-name-part></tp:taxon-name> Malmgren, 1867.</article-title> In: <person-group><name name-style="western"><surname>Parapar</surname><given-names>J</given-names></name><name name-style="western"><surname>Alós</surname><given-names>C</given-names></name><name name-style="western"><surname>Núñez</surname><given-names>J</given-names></name><name name-style="western"><surname>Moreira</surname><given-names>J</given-names></name><name name-style="western"><surname>López</surname><given-names>E</given-names></name><name name-style="western"><surname>Aguirrezabalaga</surname><given-names>F</given-names></name><name name-style="western"><surname>Besteiro</surname><given-names>C</given-names></name><name name-style="western"><surname>Martínez</surname><given-names>A</given-names></name></person-group> (<role>Eds</role>) <source>Fauna Ibérica. Vol. 36 <tp:taxon-name><tp:taxon-name-part taxon-name-part-type="phylum">Annelida</tp:taxon-name-part></tp:taxon-name><tp:taxon-name><tp:taxon-name-part taxon-name-part-type="class">Polychaeta</tp:taxon-name-part></tp:taxon-name> III</source>. <publisher-name>Museo Nacional de Ciencias Naturales, CSIC</publisher-name>, <publisher-loc>Madrid</publisher-loc>, <fpage>16</fpage>–<lpage>43</lpage>.</mixed-citation></ref><ref id="B2"><mixed-citation xmlns:xlink="http://www.w3.org/1999/xlink" xlink:type="simple">
          <person-group><name name-style="western"><surname>Berkeley</surname><given-names>E</given-names></name><name name-style="western"><surname>Berkeley</surname><given-names>C</given-names></name></person-group> (<year>1948</year>) <article-title><tp:taxon-name><tp:taxon-name-part taxon-name-part-type="phylum">Annelida</tp:taxon-name-part></tp:taxon-name> – <tp:taxon-name><tp:taxon-name-part taxon-name-part-type="class">Polychaeta</tp:taxon-name-part></tp:taxon-name> <tp:taxon-name><tp:taxon-name-part taxon-name-part-type="class">Errantia</tp:taxon-name-part></tp:taxon-name>.</article-title> <source>Canadian Pacific Fauna</source> <volume>9</volume>(<issue>1</issue>): <fpage>1</fpage>–<lpage>100</lpage>.</mixed-citation></ref><ref id="B34"><mixed-citation xmlns:xlink="http://www.w3.org/1999/xlink" xlink:type="simple">
          <person-group><name name-style="western"><surname>Lützen</surname><given-names>J</given-names></name></person-group> (<year>1961</year>) <article-title>Sur une nouvelle espèce de Polychète <italic><tp:taxon-name><tp:taxon-name-part taxon-name-part-type="genus">Sphaerodoridium</tp:taxon-name-part> <tp:taxon-name-part taxon-name-part-type="species">commensalis</tp:taxon-name-part></tp:taxon-name></italic> . n. gen., n. spec. (<tp:taxon-name><tp:taxon-name-part taxon-name-part-type="class">Polychaeta</tp:taxon-name-part></tp:taxon-name> <tp:taxon-name><tp:taxon-name-part taxon-name-part-type="class">Errantia</tp:taxon-name-part></tp:taxon-name>, famille des <tp:taxon-name><tp:taxon-name-part taxon-name-part-type="family">Sphaerodoridae</tp:taxon-name-part></tp:taxon-name>), vivant en commensal de <italic><tp:taxon-name><tp:taxon-name-part taxon-name-part-type="genus">Terebellides</tp:taxon-name-part> <tp:taxon-name-part taxon-name-part-type="species">stroemi</tp:taxon-name-part></tp:taxon-name></italic> Sars.</article-title> <source>Cahiers de Biologie Marine</source> <volume>2</volume>: <fpage>409</fpage>–<lpage>416</lpage>.</mixed-citation></ref><ref id="B7"><mixed-citation xmlns:xlink="http://www.w3.org/1999/xlink" xlink:type="simple">
          <person-group><name name-style="western"><surname>Capa</surname><given-names>M</given-names></name><name name-style="western"><surname>Aguado</surname><given-names>MT</given-names></name><name name-style="western"><surname>Bakken</surname><given-names>T</given-names></name></person-group> (<year>2016</year>) <article-title>Phylogenetic hypothesis of <tp:taxon-name><tp:taxon-name-part taxon-name-part-type="family">Sphaerodoridae</tp:taxon-name-part></tp:taxon-name> Malmgren, 1867 (<tp:taxon-name><tp:taxon-name-part taxon-name-part-type="phylum">Annelida</tp:taxon-name-part></tp:taxon-name>) and its position within <tp:taxon-name><tp:taxon-name-part taxon-name-part-type="order">Phyllodocida</tp:taxon-name-part></tp:taxon-name>.</article-title> <source>Cladistics</source> <volume>32</volume>: <fpage>335</fpage>–<lpage>350</lpage>. doi: <ext-link xlink:type="simple" ext-link-type="doi" xlink:href="10.1111/cla.12134">10.1111/cla.12134</ext-link></mixed-citation></ref><ref id="B49"><mixed-citation xmlns:xlink="http://www.w3.org/1999/xlink" xlink:type="simple">
          <person-group><name name-style="western"><surname>Webster</surname><given-names>HE</given-names></name><name name-style="western"><surname>Benedict</surname><given-names>JE</given-names></name></person-group> (<year>1887</year>) <article-title>The <tp:taxon-name><tp:taxon-name-part taxon-name-part-type="phylum">Annelida</tp:taxon-name-part></tp:taxon-name> <tp:taxon-name><tp:taxon-name-part taxon-name-part-type="subclass">Chaetopoda</tp:taxon-name-part></tp:taxon-name>, from Eastport, Maine. U.S. Commission of Fish and Fisheries.</article-title> <source>Report of the United States Commissioner of Fisheries. 1885. part 13, II. appendix to report of commissioner</source> <volume>22</volume>: <fpage>707</fpage>–<lpage>758</lpage>.</mixed-citation></ref><ref id="B19"><mixed-citation xmlns:xlink="http://www.w3.org/1999/xlink" xlink:type="simple">
          <person-group><name name-style="western"><surname>Gagaev</surname><given-names>SY</given-names></name></person-group> (<year>2015</year>) <article-title>Three new species of <italic><tp:taxon-name><tp:taxon-name-part taxon-name-part-type="genus">Sphaerodoridium</tp:taxon-name-part></tp:taxon-name></italic> (<tp:taxon-name><tp:taxon-name-part taxon-name-part-type="class">Polychaeta</tp:taxon-name-part></tp:taxon-name>: <tp:taxon-name><tp:taxon-name-part taxon-name-part-type="family">Sphaerodoridae</tp:taxon-name-part></tp:taxon-name>) from the Arctic Ocean.</article-title> <source>Russian Journal of Marine Biology</source> <volume>41</volume>(<issue>4</issue>): <fpage>244</fpage>–<lpage>249</lpage>. doi: <ext-link xlink:type="simple" ext-link-type="doi" xlink:href="10.1134/S1063074015040082">10.1134/S1063074015040082</ext-link></mixed-citation></ref><ref id="B42"><mixed-citation xmlns:xlink="http://www.w3.org/1999/xlink" xlink:type="simple">
          <person-group><name name-style="western"><surname>Moreira</surname><given-names>J</given-names></name><name name-style="western"><surname>Parapar</surname><given-names>J</given-names></name></person-group> (<year>2015</year>) <article-title>A new species of <italic><tp:taxon-name><tp:taxon-name-part taxon-name-part-type="genus">Sphaerodoridium</tp:taxon-name-part></tp:taxon-name></italic> Lützen, 1961 from Iceland (<tp:taxon-name><tp:taxon-name-part taxon-name-part-type="class">Polychaeta</tp:taxon-name-part></tp:taxon-name>: <tp:taxon-name><tp:taxon-name-part taxon-name-part-type="family">Sphaerodoridae</tp:taxon-name-part></tp:taxon-name>).</article-title> <source>Zootaxa</source> <volume>3911</volume>: <fpage>91</fpage>–<lpage>105</lpage>. doi: <ext-link xlink:type="simple" ext-link-type="doi" xlink:href="10.11646/zootaxa.3911.1.5">10.11646/zootaxa.3911.1.5</ext-link></mixed-citation></ref><ref id="B41"><mixed-citation xmlns:xlink="http://www.w3.org/1999/xlink" xlink:type="simple">
          <person-group><name name-style="western"><surname>Moreira</surname><given-names>J</given-names></name><name name-style="western"><surname>Parapar</surname><given-names>J</given-names></name></person-group> (<year>2011</year>) <article-title><tp:taxon-name><tp:taxon-name-part taxon-name-part-type="family">Sphaerodoridae</tp:taxon-name-part></tp:taxon-name> (<tp:taxon-name><tp:taxon-name-part taxon-name-part-type="phylum">Annelida</tp:taxon-name-part></tp:taxon-name>: <tp:taxon-name><tp:taxon-name-part taxon-name-part-type="class">Polychaeta</tp:taxon-name-part></tp:taxon-name>) from the Bellingshausen Sea (Antarctica) with the description of two new species.</article-title> <source>Polar Biology</source> <volume>34</volume>: <fpage>193</fpage>–<lpage>204</lpage>. doi: <ext-link xlink:type="simple" ext-link-type="doi" xlink:href="10.1007/s00300-010-0869-x">10.1007/s00300-010-0869-x</ext-link></mixed-citation></ref><ref id="B1"><mixed-citation xmlns:xlink="http://www.w3.org/1999/xlink" xlink:type="simple">
          <person-group><name name-style="western"><surname>Bakken</surname><given-names>T</given-names></name></person-group> (<year>2002</year>) <article-title><tp:taxon-name><tp:taxon-name-part taxon-name-part-type="family">Sphaerodoridae</tp:taxon-name-part></tp:taxon-name> (<tp:taxon-name><tp:taxon-name-part taxon-name-part-type="phylum">Annelida</tp:taxon-name-part></tp:taxon-name>: <tp:taxon-name><tp:taxon-name-part taxon-name-part-type="class">Polychaeta</tp:taxon-name-part></tp:taxon-name>) from the BIOSHELF project, Andaman Sea, Thailand.</article-title> <source>Phuket Marine Biological Center Special Publication</source> <volume>24</volume>: <fpage>197</fpage>–<lpage>204</lpage>.</mixed-citation></ref><ref id="B9"><mixed-citation xmlns:xlink="http://www.w3.org/1999/xlink" xlink:type="simple">
          <person-group><name name-style="western"><surname>Capa</surname><given-names>M</given-names></name><name name-style="western"><surname>Bakken</surname><given-names>T</given-names></name><name name-style="western"><surname>Purschke</surname><given-names>G</given-names></name></person-group> (<year>2014</year>) <chapter-title><tp:taxon-name><tp:taxon-name-part taxon-name-part-type="family">Sphaerodoridae</tp:taxon-name-part></tp:taxon-name> Malmgren, 1867.</chapter-title> In: <person-group><name name-style="western"><surname>Westheide</surname><given-names>W</given-names></name><name name-style="western"><surname>Purschke</surname><given-names>G</given-names></name></person-group> (<role>Eds</role>) <source>Handbook of Zoology. A Natural History of the Phyla of the Animal Kingdom. <tp:taxon-name><tp:taxon-name-part taxon-name-part-type="phylum">Annelida</tp:taxon-name-part></tp:taxon-name>: Polychaetes</source>. <publisher-name>De Gruyter</publisher-name>, <publisher-loc>Ösnabruck</publisher-loc>.</mixed-citation></ref></ref-list></tp:taxon-treatment>
