# Supplementary material for: Sphaerodoridae (Annelida) of the deep Northwestern Atlantic, including remarkable new species of Euritmia and Sphaerephesia
Source: Zookeys. 2016 Sep 7;(615):1–32. doi: 10.3897/zookeys.615.9530 (PMC5027775; doi:10.3897/zookeys.615.9530)
Supplement: XML Treatment for Sphaerodoropsis [file zookeys.615.9530-treatment9.xml]

<!DOCTYPE tp:taxon-treatment
  PUBLIC "-//TaxonX//DTD Taxonomic Treatment Publishing DTD v0 20100105//EN" "tax-treatment-NSO.dtd">
<tp:taxon-treatment xmlns:tp="http://www.plazi.org/taxpub"><tp:treatment-meta><kwd-group><label>Taxon classification</label><kwd><named-content content-type="kingdom">Animalia</named-content></kwd><kwd><named-content content-type="order">Phyllodocida</named-content></kwd><kwd><named-content content-type="family">Sphaerodoridae</named-content></kwd></kwd-group><mixed-citation publication-type="journal"><person-group><name><surname>Capa</surname><given-names>María</given-names></name><name><surname>Osborn</surname><given-names>Karen J.</given-names></name><name><surname>Bakken</surname><given-names>Torkild</given-names></name></person-group><article-title><tp:taxon-name><tp:taxon-name-part taxon-name-part-type="family">Sphaerodoridae</tp:taxon-name-part></tp:taxon-name> (<tp:taxon-name><tp:taxon-name-part taxon-name-part-type="phylum">Annelida</tp:taxon-name-part></tp:taxon-name>) of the deep Northwestern Atlantic, including remarkable new species of <italic><tp:taxon-name><tp:taxon-name-part taxon-name-part-type="genus">Euritmia</tp:taxon-name-part></tp:taxon-name></italic> and <italic><tp:taxon-name><tp:taxon-name-part taxon-name-part-type="genus">Sphaerephesia</tp:taxon-name-part></tp:taxon-name></italic></article-title><source>Zookeys</source><day>7</day><month>9</month><year>2016</year><volume>2016</volume><issue>615</issue><fpage>1</fpage><lpage>32</lpage><pub-id pub-id-type="doi">10.3897/zookeys.615.9530</pub-id></mixed-citation></tp:treatment-meta><tp:nomenclature><tp:taxon-name>
            <tp:taxon-name-part taxon-name-part-type="genus">Sphaerodoropsis</tp:taxon-name-part>
          </tp:taxon-name><tp:taxon-authority>Hartman &amp; Fauchald, 1971</tp:taxon-authority><tp:nomenclature-citation-list><tp:nomenclature-citation><tp:taxon-name>
                <tp:taxon-name-part taxon-name-part-type="genus">Sphaerodoropsis</tp:taxon-name-part>
              </tp:taxon-name><comment>Hartman &amp; Fauchald, 1971: 69; <xref ref-type="bibr" rid="B16">Fauchald 1974</xref>: 69.</comment></tp:nomenclature-citation></tp:nomenclature-citation-list></tp:nomenclature><tp:treatment-sec sec-type="type species" id="SECID0EKJBI"><title>Type species.</title><p>
            <italic><tp:taxon-name><tp:taxon-name-part taxon-name-part-type="genus">Sphaerodorum</tp:taxon-name-part> <tp:taxon-name-part taxon-name-part-type="species">sphaerulifer</tp:taxon-name-part></tp:taxon-name></italic> Moore, 1909.</p></tp:treatment-sec><tp:treatment-sec sec-type="diagnosis" id="SECID0E1JBI"><title>Diagnosis.</title><p>Body generally short and ovoid, some forms slender. Four or more longitudinal rows of macrotubercles, in one or several transverse rows per segment. Macrotubercles sessile and smooth, without terminal papillae. Microtubercles absent. Papillae over body surface and parapodia. Prostomial and peristomial appendages short, spherical or digitiform. Parapodia with compound chaetae; hooks absent.</p></tp:treatment-sec><ref-list><ref id="B16"><mixed-citation xmlns:xlink="http://www.w3.org/1999/xlink" xlink:type="simple">
          <person-group><name name-style="western"><surname>Fauchald</surname><given-names>K</given-names></name></person-group> (<year>1974</year>) <article-title><tp:taxon-name><tp:taxon-name-part taxon-name-part-type="family">Sphaerodoridae</tp:taxon-name-part></tp:taxon-name> (<tp:taxon-name><tp:taxon-name-part taxon-name-part-type="class">Polychaeta</tp:taxon-name-part></tp:taxon-name>: <tp:taxon-name><tp:taxon-name-part taxon-name-part-type="class">Errantia</tp:taxon-name-part></tp:taxon-name>) from world wide areas.</article-title> <source>Journal of Natural History</source> <volume>8</volume>: <fpage>257</fpage>–<lpage>289</lpage>. doi: <ext-link xlink:type="simple" ext-link-type="doi" xlink:href="10.1080/00222937400770241">10.1080/00222937400770241</ext-link></mixed-citation></ref></ref-list></tp:taxon-treatment>
