# Supplementary material for: Sphaerodoridae (Annelida) of the deep Northwestern Atlantic, including remarkable new species of Euritmia and Sphaerephesia
Source: Zookeys. 2016 Sep 7;(615):1–32. doi: 10.3897/zookeys.615.9530 (PMC5027775; doi:10.3897/zookeys.615.9530)
Supplement: XML Treatment for Sphaerodoropsis corrugata [file zookeys.615.9530-treatment10.xml]

<!DOCTYPE tp:taxon-treatment
  PUBLIC "-//TaxonX//DTD Taxonomic Treatment Publishing DTD v0 20100105//EN" "tax-treatment-NSO.dtd">
<tp:taxon-treatment xmlns:tp="http://www.plazi.org/taxpub"><tp:treatment-meta><kwd-group><label>Taxon classification</label><kwd><named-content content-type="kingdom">Animalia</named-content></kwd><kwd><named-content content-type="order">Phyllodocida</named-content></kwd><kwd><named-content content-type="family">Sphaerodoridae</named-content></kwd></kwd-group><mixed-citation publication-type="journal"><person-group><name><surname>Capa</surname><given-names>María</given-names></name><name><surname>Osborn</surname><given-names>Karen J.</given-names></name><name><surname>Bakken</surname><given-names>Torkild</given-names></name></person-group><article-title><tp:taxon-name><tp:taxon-name-part taxon-name-part-type="family">Sphaerodoridae</tp:taxon-name-part></tp:taxon-name> (<tp:taxon-name><tp:taxon-name-part taxon-name-part-type="phylum">Annelida</tp:taxon-name-part></tp:taxon-name>) of the deep Northwestern Atlantic, including remarkable new species of <italic><tp:taxon-name><tp:taxon-name-part taxon-name-part-type="genus">Euritmia</tp:taxon-name-part></tp:taxon-name></italic> and <italic><tp:taxon-name><tp:taxon-name-part taxon-name-part-type="genus">Sphaerephesia</tp:taxon-name-part></tp:taxon-name></italic></article-title><source>Zookeys</source><day>7</day><month>9</month><year>2016</year><volume>2016</volume><issue>615</issue><fpage>1</fpage><lpage>32</lpage><pub-id pub-id-type="doi">10.3897/zookeys.615.9530</pub-id></mixed-citation></tp:treatment-meta><tp:nomenclature><tp:taxon-name>
            <tp:taxon-name-part taxon-name-part-type="genus">Sphaerodoropsis</tp:taxon-name-part>
            <tp:taxon-name-part taxon-name-part-type="species">corrugata</tp:taxon-name-part>
          </tp:taxon-name><tp:taxon-authority>Hartman &amp; Fauchald, 1971</tp:taxon-authority><xref ref-type="fig" rid="F8">Figs 8</xref><xref ref-type="fig" rid="F9">, 9</xref><tp:nomenclature-citation-list><tp:nomenclature-citation><tp:taxon-name>
                <tp:taxon-name-part taxon-name-part-type="genus">Sphaerodoropsis</tp:taxon-name-part>
              </tp:taxon-name><comment>Hartman &amp; Fauchald, 1971: 69–71, pl 34, figs a, b.</comment></tp:nomenclature-citation><tp:nomenclature-citation><tp:taxon-name>
                <tp:taxon-name-part taxon-name-part-type="genus">Sphaerodoridium</tp:taxon-name-part>
              </tp:taxon-name><comment>sp. A. – <xref ref-type="bibr" rid="B22">Hartman 1965</xref>: 94, Pl. 14, fig. f.</comment></tp:nomenclature-citation></tp:nomenclature-citation-list></tp:nomenclature><tp:treatment-sec sec-type="material" id="SECID0E4LBI"><title>Material examined.</title><p>
            <bold>Holotype</bold>: <named-content xmlns:xlink="http://www.w3.org/1999/xlink" content-type="dwc:institutional_code" xlink:type="simple">LACM</named-content>-<named-content xmlns:xlink="http://www.w3.org/1999/xlink" content-type="dwc:institutional_code" xlink:type="simple">AHF</named-content> POLY 950, west of Atlantis Canyon, New England continental slope, North Atlantic, <named-content xmlns:xlink="http://www.w3.org/1999/xlink" content-type="dwc:verbatimCoordinates" xlink:type="simple"><named-content content-type="geo-json" specific-use="{&#34;type&#34;:&#34;Point&#34;,&#34;coordinates&#34;:[-70.665000,39.941667]}" id="NCID0EUMBI" xlink:type="simple">39°56.5'N, 70°39.9'W</named-content></named-content>, 400 m, 28 Aug 1962. <bold>Additional material.</bold> <named-content xmlns:xlink="http://www.w3.org/1999/xlink" content-type="dwc:institutional_code" xlink:type="simple">USNM</named-content> 1002203 (1 ind.), off Massachusetts, United States, North Atlantic Ocean, <named-content xmlns:xlink="http://www.w3.org/1999/xlink" content-type="dwc:verbatimCoordinates" xlink:type="simple"><named-content content-type="geo-json" specific-use="{&#34;type&#34;:&#34;Point&#34;,&#34;coordinates&#34;:[-70.917200,40.021400]}" id="NCID0EGNBI" xlink:type="simple">40°01.284'N, 70°55.032'W</named-content></named-content>, 255 m, 8 Dec 1984; <named-content xmlns:xlink="http://www.w3.org/1999/xlink" content-type="dwc:institutional_code" xlink:type="simple">USNM</named-content> 1002207 (6 ind., 3 for <abbrev xmlns:xlink="http://www.w3.org/1999/xlink" xlink:title="scanning electron microscope" id="ABBRID0ETNBI" xlink:type="simple">SEM</abbrev>) Lydonia Canyon, Georges Bank, United States, <named-content xmlns:xlink="http://www.w3.org/1999/xlink" content-type="dwc:verbatimCoordinates" xlink:type="simple"><named-content content-type="geo-json" specific-use="{&#34;type&#34;:&#34;Point&#34;,&#34;coordinates&#34;:[-67.537200,40.351900]}" id="NCID0E1NBI" xlink:type="simple">40°21.114'N, 67°32.232'W</named-content></named-content>, 590 m, 28 Apr 1985; <named-content xmlns:xlink="http://www.w3.org/1999/xlink" content-type="dwc:institutional_code" xlink:type="simple">USNM</named-content> 1002209 (4 ind.) ff Massachusetts, United States, <named-content xmlns:xlink="http://www.w3.org/1999/xlink" content-type="dwc:verbatimCoordinates" xlink:type="simple"><named-content content-type="geo-json" specific-use="{&#34;type&#34;:&#34;Point&#34;,&#34;coordinates&#34;:[-70.918100,40.020800]}" id="NCID0EKOBI" xlink:type="simple">40°01.248'N, 70°55.086'W</named-content></named-content>, 250 m, 4 May 1985; <named-content xmlns:xlink="http://www.w3.org/1999/xlink" content-type="dwc:institutional_code" xlink:type="simple">USNM</named-content> 1002193 (2 ind., 1 for <abbrev xmlns:xlink="http://www.w3.org/1999/xlink" xlink:title="scanning electron microscope" id="ABBRID0EXOBI" xlink:type="simple">SEM</abbrev>), Off Cape Hatteras, North Carolina, United States, <named-content xmlns:xlink="http://www.w3.org/1999/xlink" content-type="dwc:verbatimCoordinates" xlink:type="simple"><named-content content-type="geo-json" specific-use="{&#34;type&#34;:&#34;Point&#34;,&#34;coordinates&#34;:[-74.690600,35.437800]}" id="NCID0E5OBI" xlink:type="simple">35°26.268'N, 74°41.436'W</named-content></named-content>, 2003 m, 24 May 1985; <named-content xmlns:xlink="http://www.w3.org/1999/xlink" content-type="dwc:institutional_code" xlink:type="simple">USNM</named-content> 1002212 (1 ind.) off Massachusetts, United States, <named-content xmlns:xlink="http://www.w3.org/1999/xlink" content-type="dwc:verbatimCoordinates" xlink:type="simple"><named-content content-type="geo-json" specific-use="{&#34;type&#34;:&#34;Point&#34;,&#34;coordinates&#34;:[-70.027500,39.839700]}" id="NCID0EOPBI" xlink:type="simple">39°50.382'N, 70°01.65'W</named-content></named-content>, 1239 m, 27 Nov 1985; <named-content xmlns:xlink="http://www.w3.org/1999/xlink" content-type="dwc:institutional_code" xlink:type="simple">USNM</named-content> 1001989 (2 juvenile ind.) off New Jersey, United States, <named-content xmlns:xlink="http://www.w3.org/1999/xlink" content-type="dwc:verbatimCoordinates" xlink:type="simple"><named-content content-type="geo-json" specific-use="{&#34;type&#34;:&#34;Point&#34;,&#34;coordinates&#34;:[-72.940300,38.667800]}" id="NCID0E5PBI" xlink:type="simple">38°40.068'N, -072°56.418'W</named-content></named-content>, 1519 m, 13 Nov 1985; <named-content xmlns:xlink="http://www.w3.org/1999/xlink" content-type="dwc:institutional_code" xlink:type="simple">USNM</named-content> 1001830 (1 ind.), Baltimore Canyon, United States, <named-content xmlns:xlink="http://www.w3.org/1999/xlink" content-type="dwc:verbatimCoordinates" xlink:type="simple"><named-content content-type="geo-json" specific-use="{&#34;type&#34;:&#34;Point&#34;,&#34;coordinates&#34;:[-73.754400,37.888100]}" id="NCID0EOQBI" xlink:type="simple">37°53.286'N, 73°45.264'W</named-content></named-content>, 1619 m, 7 Aug 1984; <named-content xmlns:xlink="http://www.w3.org/1999/xlink" content-type="dwc:institutional_code" xlink:type="simple">USNM</named-content> 1002032 (1 ind.), off Massachusetts, <named-content xmlns:xlink="http://www.w3.org/1999/xlink" content-type="dwc:verbatimCoordinates" xlink:type="simple"><named-content content-type="geo-json" specific-use="{&#34;type&#34;:&#34;Point&#34;,&#34;coordinates&#34;:[-70.915500,39.806000]}" id="NCID0E5QBI" xlink:type="simple">39°48.36'N, 70°54.93'W</named-content></named-content>, 1249 m, coll. Battelle-New England Marine Research Lab For BLM/ MMS, 30 Nov 1985; <named-content xmlns:xlink="http://www.w3.org/1999/xlink" content-type="dwc:institutional_code" xlink:type="simple">USNM</named-content> 1002033 (1 ind.), Georges Bank, <named-content xmlns:xlink="http://www.w3.org/1999/xlink" content-type="dwc:verbatimCoordinates" xlink:type="simple"><named-content content-type="geo-json" specific-use="{&#34;type&#34;:&#34;Point&#34;,&#34;coordinates&#34;:[-66.337167,41.022500]}" id="NCID0ESRBI" xlink:type="simple">41°01.35'N, 66°20.23'W</named-content></named-content>, 1345 m, coll. Battelle-New England Marine Lab For BLM/ MMS, 25 Jul 1986; <named-content xmlns:xlink="http://www.w3.org/1999/xlink" content-type="dwc:institutional_code" xlink:type="simple">USNM</named-content> 1002035 (1 ind.), Georges Bank, <named-content xmlns:xlink="http://www.w3.org/1999/xlink" content-type="dwc:verbatimCoordinates" xlink:type="simple"><named-content content-type="geo-json" specific-use="{&#34;type&#34;:&#34;Point&#34;,&#34;coordinates&#34;:[-66.335167,41.025667]}" id="NCID0EGSBI" xlink:type="simple">41°01.54'N, 66°20.11'W</named-content></named-content>, 1345 m, coll. Battelle-New England Marine Lab For BLM/ MMS, 25 Jul 1986.</p></tp:treatment-sec><tp:treatment-sec sec-type="material" id="SECID0EPSBI"><title>Comparative material.</title><p>
            <italic><tp:taxon-name><tp:taxon-name-part taxon-name-part-type="genus">Sphaerephesia</tp:taxon-name-part> <tp:taxon-name-part taxon-name-part-type="species">fauchaldi</tp:taxon-name-part></tp:taxon-name></italic> Kudenov, 1987b, holotype <named-content xmlns:xlink="http://www.w3.org/1999/xlink" content-type="dwc:institutional_code" xlink:type="simple">NMNH</named-content> 102785; <italic><tp:taxon-name><tp:taxon-name-part taxon-name-part-type="genus">Sphaerephesia</tp:taxon-name-part> <tp:taxon-name-part taxon-name-part-type="species">longisetis</tp:taxon-name-part></tp:taxon-name></italic> Fauchald, 1972, holotype <named-content xmlns:xlink="http://www.w3.org/1999/xlink" content-type="dwc:institutional_code" xlink:type="simple">AHF</named-content> POLY <!--PageBreak-->0964; <italic><tp:taxon-name><tp:taxon-name-part taxon-name-part-type="genus">Sphaerephesia</tp:taxon-name-part> <tp:taxon-name-part taxon-name-part-type="species">regularis</tp:taxon-name-part></tp:taxon-name></italic> Böggemann, 2009, holotype <named-content xmlns:xlink="http://www.w3.org/1999/xlink" content-type="dwc:institutional_code" xlink:type="simple">ZMH</named-content> P25498, paratypes <named-content xmlns:xlink="http://www.w3.org/1999/xlink" content-type="dwc:institutional_code" xlink:type="simple">ZMH</named-content> P25497 (4 ind.), <named-content xmlns:xlink="http://www.w3.org/1999/xlink" content-type="dwc:institutional_code" xlink:type="simple">ZMH</named-content> P25499 (4 ind.); <italic><tp:taxon-name><tp:taxon-name-part taxon-name-part-type="genus">Sphaerephesia</tp:taxon-name-part> <tp:taxon-name-part taxon-name-part-type="species">similisetis</tp:taxon-name-part></tp:taxon-name></italic> Fauchald, 1972, paratype <named-content xmlns:xlink="http://www.w3.org/1999/xlink" content-type="dwc:institutional_code" xlink:type="simple">AHF</named-content> POLY 0967 (2 ind.). <italic><tp:taxon-name><tp:taxon-name-part taxon-name-part-type="genus">Sphaerephesia</tp:taxon-name-part> <tp:taxon-name-part taxon-name-part-type="species">hutchingsae</tp:taxon-name-part></tp:taxon-name></italic> Capa &amp; Bakken, 2015, holotype East of Malabar, Sydney, New South Wales, Australia, <named-content xmlns:xlink="http://www.w3.org/1999/xlink" content-type="dwc:institutional_code" xlink:type="simple">AM</named-content> W.42748, <named-content xmlns:xlink="http://www.w3.org/1999/xlink" content-type="dwc:verbatimCoordinates" xlink:type="simple"><named-content content-type="geo-json" specific-use="{&#34;type&#34;:&#34;Point&#34;,&#34;coordinates&#34;:[70.665000,-33.978611]}" id="NCID0EYVBI" xlink:type="simple">33°58.71667'S, 70°39.9'E</named-content></named-content>, 82 m, 22 Aug 1995; paratypes from nearby collecting sites (see <xref ref-type="bibr" rid="B8">Capa and Bakken 2015</xref>).</p></tp:treatment-sec><tp:treatment-sec sec-type="diagnosis" id="SECID0EBWBI"><title>Diagnosis.</title><p>Body ellipsoid, with four longitudinal rows of sessile, rounded to pear-shaped macrotubercles without terminal papillae, per segment. Distance between dorsal-most macrotubercles exceeds distance between those and lateral ones. Parapodia with ventral cirri as long as acicular lobe or slightly shorter and 4–6 rounded, small papillae, sometimes a dorsal one slightly larger. Parapodia with 10–16 compound chaetae, with thin shafts and blades 12–16 times as long as wide.</p></tp:treatment-sec><tp:treatment-sec sec-type="description" id="SECID0EGWBI"><title>Re-description.</title><p>
            <italic>Measurements and general morphology</italic>. Gravid female, 2 mm long, 0.5 mm wide, with 17 chaetigers. Body ellipsoid, slightly flattened dorso-ventrally (wider than high). Tegument with transverse wrinkles and segmentation only barely discernible. Preserved specimen lacking pigmentation.</p><p>
            <italic>Head</italic>. Anterior end bluntly rounded (Fig. <xref ref-type="fig" rid="F8">8A–F</xref>). Prostomium with seven longer appendages, including a pair of palps, in ventral-most position near the mouth, conical, wrinkled and about 4–5 times longer than wide at base; a pair of lateral antennae, similar in shape and size to palps; a median antenna, shorter (two thirds) than lateral antennae and with a rounded distal end; and a pair of antenniform papillae behind lateral antennae, similar in shape and size to median antenna, or smaller (Fig. <xref ref-type="fig" rid="F8">8C–F</xref>). Around 20 digitiform smaller papillae confined by prostomial appendages and mouth, in frontal view (Fig. <xref ref-type="fig" rid="F8">8F</xref>). One pair of tentacular cirri similar in shape and size to lateral antennae and palps.</p><fig id="F8" position="float" orientation="portrait"><label>Figure 8.</label><caption><p>
          <italic><tp:taxon-name><tp:taxon-name-part taxon-name-part-type="genus">Sphaerodoropsis</tp:taxon-name-part> <tp:taxon-name-part taxon-name-part-type="species">corrugata</tp:taxon-name-part></tp:taxon-name></italic>, <named-content xmlns:xlink="http://www.w3.org/1999/xlink" content-type="dwc:institutional_code" xlink:type="simple">USNM</named-content> 1002193 and 1002207. <bold>A</bold> Whole specimen, dorsal view <bold>B</bold> Juvenile, dorsal view <bold>C, D</bold> Anterior end, dorsal view <bold>E</bold> Same, side view <bold>F</bold> Head, frontal view <bold>G</bold> Mid-body segments, dorsal view <bold>H, I</bold> Mid-body dorsal macrotubercles <bold>J</bold> Posterior segments and pygidium, dorsal view. Abbreviations: <abbrev xmlns:xlink="http://www.w3.org/1999/xlink" xlink:title="lateral antenna" id="ABBRID0EIYBI" xlink:type="simple">la</abbrev>, lateral antenna; <abbrev xmlns:xlink="http://www.w3.org/1999/xlink" xlink:title="median antenna" id="ABBRID0EMYBI" xlink:type="simple">ma</abbrev>, median antenna; <abbrev xmlns:xlink="http://www.w3.org/1999/xlink" xlink:title="palp" id="ABBRID0EQYBI" xlink:type="simple">pa</abbrev>, palp; <abbrev xmlns:xlink="http://www.w3.org/1999/xlink" xlink:title="tentacular cirrus" id="ABBRID0EUYBI" xlink:type="simple">tc</abbrev>, tentacular cirrus.</p></caption><graphic xmlns:xlink="http://www.w3.org/1999/xlink" xlink:href="zookeys-615-001-g008.jpg" position="float" orientation="portrait" xlink:type="simple" id="oo_102015.jpg"/></fig><p>
            <italic>Tubercles</italic>. First chaetiger with two macrotubercles; rest of chaetigers with four macrotubercles, each arranged in four longitudinal rows along dorsum (Fig. <xref ref-type="fig" rid="F8">8A–D, G</xref>). Distance between mid-rows larger than between these and lateral rows of macrotubercles (Fig. <xref ref-type="fig" rid="F8">8G</xref>). Size of all macrotubercles similar, with base as large as base of parapodia or smaller, or slightly increasing in size in first four chaetigers (Fig. <xref ref-type="fig" rid="F8">8A–B</xref>), also slightly reducing in size in posterior chaetigers towards pygidium. Macrotubercles spherical or pear shaped, with some pores (Fig. <xref ref-type="fig" rid="F8">8G–J</xref>). Spherical papillae present over dorsum and ventrum, with arrangement hard to determine in holotype.</p><p>
            <italic>Parapodia</italic>. Parapodia sub-conical, 1–2 times longer than wide (shorter in anterior and posterior most chaetigers), wrinkled (Fig. <xref ref-type="fig" rid="F9">9A–E</xref>). Acicular lobe projecting distally anterior to chaetae (Fig. <xref ref-type="fig" rid="F9">9A–E</xref>). Ventral cirri sub-conical, similar in length to acicular lobe but not projecting over the tip of acicular lobe (Fig. <xref ref-type="fig" rid="F9">9A</xref>). Mid-body parapodia with 4–5 spherical papillae: 1–2 on dorsal surface, 1 on anterior surface, 2 on ventral surface and 0–1 on posterior surface (Fig. <xref ref-type="fig" rid="F9">9A–F</xref>); all similar in size or a dorsal slightly larger.</p><fig id="F9" position="float" orientation="portrait"><label>Figure 9.</label><caption><p>
          <italic><tp:taxon-name><tp:taxon-name-part taxon-name-part-type="genus">Sphaerodoropsis</tp:taxon-name-part> <tp:taxon-name-part taxon-name-part-type="species">corrugata</tp:taxon-name-part></tp:taxon-name></italic>, <named-content xmlns:xlink="http://www.w3.org/1999/xlink" content-type="dwc:institutional_code" xlink:type="simple">USNM</named-content> 1002193 and 1002207. <bold>A</bold> Parapodium first chaetiger, anterior view <bold>B</bold> Parapodia chaetiger 6 and 7, anterior view <bold>C</bold> Posterior parapodium, anterior view <bold>D, E</bold> Mid-body parapodia, dorsal view <bold>F</bold> Mid-body segments, side view <bold>G</bold> Mid-body chaetae. Abbreviations: <abbrev xmlns:xlink="http://www.w3.org/1999/xlink" xlink:title="acicular lobe" id="ABBRID0EL2BI" xlink:type="simple">al</abbrev>, acicular lobe; <abbrev xmlns:xlink="http://www.w3.org/1999/xlink" xlink:title="ventral cirrus" id="ABBRID0EP2BI" xlink:type="simple">vc</abbrev>, ventral cirrus.</p></caption><graphic xmlns:xlink="http://www.w3.org/1999/xlink" xlink:href="zookeys-615-001-g009.jpg" position="float" orientation="portrait" xlink:type="simple" id="oo_102016.jpg"/></fig><p>
            <italic>Chaetae</italic>. Compound chaetae present in all chaetigers, arranged in a curved transverse row around acicular lobe and numbering 8–12 per fascicle in mid-body chaetigers (Fig. <xref ref-type="fig" rid="F9">9A–E</xref>). Blades similar in length along fascicles (12–16 times longer than maximum width), only slightly longer than those from mid-fascicle, with fine and short spinulation along superior edge, slightly curved (Fig. <xref ref-type="fig" rid="F9">9G</xref>).</p><!--PageBreak--><!--PageBreak--><p>
            <italic>Pygidium</italic>. Pygidium terminal, with mid-ventral digitiform anal cirrus and a pair of dorsal anal cirri, similar in shape to macrotubercles but slightly smaller.</p><p>
            <italic>Internal features</italic>. Eyes not observed in any specimen; holotype with a pair of reddish anterior spots that may not be eyes, but the nuchal organs. Muscular pharynx runs along chaetigers 3–6.</p><p>
            <italic>Reproductive features</italic>. Holotype and a few of the additional specimens examined are gravid females carrying large discoid eggs, 200 µm in diameter that occupy most of the body coelom, from the anterior to the posterior segments. “Copulatory organs” not observed.</p><!--PageBreak--></tp:treatment-sec><tp:treatment-sec sec-type="variation" id="SECID0ET3BI"><title>Variation.</title><p>Specimens measured from 0.6 mm to 3.5 mm. Specimens assigned to this species show some variation in the number and arrangement of the epithelial papillae, probably because there are not easily ascertained in the holotype and were not described in detail in the original description. Larger specimens with approximately 30 papillae present between mid-macrotubercles and 10 between these and the lateral ones in mid-segments (Fig. <xref ref-type="fig" rid="F8">8G</xref>). Smaller specimens with less epithelial papillae (Fig. <xref ref-type="fig" rid="F8">8B</xref>). About five papillae between lateral macrotubercles and parapodia. Ventral surface with small papillae, arranged in about five transversal rows in mid-body. Body epithelium with ellipsoid granules (Fig. <xref ref-type="fig" rid="F8">8H</xref>). Chaetae numbering up to 16 per fascicle in mid-body chaetigers. Shaft with slightly widened distal end with delicate, almost inconspicuous spinulation (Fig. <xref ref-type="fig" rid="F9">9G</xref>), length of blades up to 15–16 times longer than wide.</p></tp:treatment-sec><tp:treatment-sec sec-type="remarks" id="SECID0EJ4BI"><title>Remarks.</title><p>
            <italic><tp:taxon-name><tp:taxon-name-part taxon-name-part-type="genus">Sphaerodoropsis</tp:taxon-name-part> <tp:taxon-name-part taxon-name-part-type="species">corrugata</tp:taxon-name-part></tp:taxon-name></italic> has not been reported since its original description. Records of this species include off New York state, from 400 to 1500 m (<xref ref-type="bibr" rid="B23">Hartman and Fauchald 1971</xref>). The type is not in excellent conditions to examine the number and arrangement of papilla. Nevertheless, some features observed on this specimen do not match the original description or are somehow imprecise. Antenniform papillae are present, unlike indicated in original and later descriptions by <xref ref-type="bibr" rid="B23">Hartman and Fauchald (1971)</xref> and <xref ref-type="bibr" rid="B16">Fauchald (1974)</xref>. The parapodial papillae are all spherical or hemispherical, there is <abbrev xmlns:xlink="http://www.w3.org/1999/xlink" xlink:title="nuchal organ" id="ABBRID0EF5BI" xlink:type="simple">no</abbrev> truncate forms (<xref ref-type="bibr" rid="B23">Hartman and Fauchald 1971</xref>: Fig. 34B, <xref ref-type="bibr" rid="B16">Fauchald 1974</xref>) and if they were observed with that shape it could have been due to a collapse of the structure that has recovered its original shape after years of preservation (see <xref ref-type="bibr" rid="B8">Capa and Bakken 2015</xref> for other examples). The chaetae drawn (<xref ref-type="bibr" rid="B22">Hartman 1965</xref>) may be ones with shorter blades in the fascicle, and some of the additional chaetae observed in the type and additional material are provided with longer and slender blades. As originally described, the acicular lobe is well developed and there is <abbrev xmlns:xlink="http://www.w3.org/1999/xlink" xlink:title="nuchal organ" id="ABBRID0EZ5BI" xlink:type="simple">no</abbrev> additional parapodial lobes, only epithelial papillae, what seems to be the common pattern from all members in the family (<xref ref-type="bibr" rid="B9">Capa et al. 2014</xref>), and not characteristic of this particular species. The different terminology for papillae used by different authors creates confusion.</p><p>
            <italic><tp:taxon-name><tp:taxon-name-part taxon-name-part-type="genus">Sphaerodoropsis</tp:taxon-name-part> <tp:taxon-name-part taxon-name-part-type="species">elegans</tp:taxon-name-part></tp:taxon-name></italic> Hartman &amp; Fauchald, 1971 originally described from Brazil but also reported from New England, resembles <italic><tp:taxon-name><tp:taxon-name-part taxon-name-part-type="genus">Sphaerodoropsis</tp:taxon-name-part> <tp:taxon-name-part taxon-name-part-type="species">corrugata</tp:taxon-name-part></tp:taxon-name></italic>. It also belongs to the <italic><tp:taxon-name><tp:taxon-name-part taxon-name-part-type="genus">Sphaerodoropsis</tp:taxon-name-part></tp:taxon-name></italic> Group 1 <italic>sensu</italic> <xref ref-type="bibr" rid="B6">Borowski (1994)</xref> and is provided with long blade chaetae. Review of the types of this species reveal that the macrotubercles are pear-shaped, almost possessing a terminal papilla, indicating they could formally be considered as <italic><tp:taxon-name><tp:taxon-name-part taxon-name-part-type="genus">Sphaerephesia</tp:taxon-name-part></tp:taxon-name></italic>. Other <italic><tp:taxon-name><tp:taxon-name-part taxon-name-part-type="genus">Sphaerephesia</tp:taxon-name-part></tp:taxon-name></italic> species with ellipsoid body, four rows of macrotubercles with a terminal rounded papilla, several additional papillae on dorsal surface, and falcigers with long blades are <italic><tp:taxon-name><tp:taxon-name-part taxon-name-part-type="genus">Sphaerephesia</tp:taxon-name-part> <tp:taxon-name-part taxon-name-part-type="species">similisetis</tp:taxon-name-part></tp:taxon-name></italic> Fauchald, 1972, <italic><tp:taxon-name><tp:taxon-name-part taxon-name-part-type="genus">Sphaerephesia</tp:taxon-name-part> <tp:taxon-name-part taxon-name-part-type="species">longisetis</tp:taxon-name-part></tp:taxon-name></italic> Fauchald, 1972, <italic><tp:taxon-name><tp:taxon-name-part taxon-name-part-type="genus">Sphaerephesia</tp:taxon-name-part> <tp:taxon-name-part taxon-name-part-type="species">chilensis</tp:taxon-name-part></tp:taxon-name></italic> Fauchald, 1974, <italic><tp:taxon-name><tp:taxon-name-part taxon-name-part-type="genus">Sphaerephesia</tp:taxon-name-part> <tp:taxon-name-part taxon-name-part-type="species">fauchaldi</tp:taxon-name-part></tp:taxon-name></italic> Kudenov, 1987b, and <italic><tp:taxon-name><tp:taxon-name-part taxon-name-part-type="genus">Sphaerephesia</tp:taxon-name-part> <tp:taxon-name-part taxon-name-part-type="species">hutchingsae</tp:taxon-name-part></tp:taxon-name></italic> Capa &amp; Bakken, 2015. <italic><tp:taxon-name><tp:taxon-name-part taxon-name-part-type="genus">Sphaerodopsis</tp:taxon-name-part> <tp:taxon-name-part taxon-name-part-type="species">corrugata</tp:taxon-name-part></tp:taxon-name></italic> differs from all of these in the number of parapodial papillae since the other have one or two (<italic><tp:taxon-name><tp:taxon-name-part taxon-name-part-type="genus">Sphaerodopsis</tp:taxon-name-part> <tp:taxon-name-part taxon-name-part-type="species">chilensis</tp:taxon-name-part></tp:taxon-name></italic>) or more than seven (<xref ref-type="bibr" rid="B15">Fauchald 1972</xref>, <xref ref-type="bibr" rid="B16">1974</xref>, <xref ref-type="bibr" rid="B33">Kudenov 1987b</xref>, <xref ref-type="bibr" rid="B8">Capa and Bakken 2015</xref>) while <italic><tp:taxon-name><tp:taxon-name-part taxon-name-part-type="genus">Sphaerodopsis</tp:taxon-name-part> <tp:taxon-name-part taxon-name-part-type="species">corrugata</tp:taxon-name-part></tp:taxon-name></italic> has four or five in mid-body chaetigers.</p></tp:treatment-sec><tp:treatment-sec sec-type="distribution" id="SECID0ESDCI"><title>Distribution.</title><p>New England, United States, 250–2000 m.</p><!--PageBreak--></tp:treatment-sec><ref-list><ref id="B22"><mixed-citation xmlns:xlink="http://www.w3.org/1999/xlink" xlink:type="simple">
          <person-group><name name-style="western"><surname>Hartman</surname><given-names>O</given-names></name></person-group> (<year>1965</year>) <article-title>Deep-water benthic polychaetous annelids off New England to Bermuda and other North Atlantic areas.</article-title> <source>Allan Hancock Foundation Publications Occasional Papers</source> <volume>28</volume>: <fpage>1</fpage>–<lpage>378</lpage>.</mixed-citation></ref><ref id="B8"><mixed-citation xmlns:xlink="http://www.w3.org/1999/xlink" xlink:type="simple">
          <person-group><name name-style="western"><surname>Capa</surname><given-names>M</given-names></name><name name-style="western"><surname>Bakken</surname><given-names>T</given-names></name></person-group> (<year>2015</year>) <article-title>Revision of the Australian <tp:taxon-name><tp:taxon-name-part taxon-name-part-type="family">Sphaerodoridae</tp:taxon-name-part></tp:taxon-name> (<tp:taxon-name><tp:taxon-name-part taxon-name-part-type="phylum">Annelida</tp:taxon-name-part></tp:taxon-name>) including the description of four new species.</article-title> <source>Zootaxa</source> <volume>4000</volume>(<issue>2</issue>): <fpage>227</fpage>–<lpage>267</lpage>. doi: <ext-link xlink:type="simple" ext-link-type="doi" xlink:href="10.11646/zootaxa.4000.2.3">10.11646/zootaxa.4000.2.3</ext-link></mixed-citation></ref><ref id="B23"><mixed-citation xmlns:xlink="http://www.w3.org/1999/xlink" xlink:type="simple">
          <person-group><name name-style="western"><surname>Hartman</surname><given-names>O</given-names></name><name name-style="western"><surname>Fauchald</surname><given-names>K</given-names></name></person-group> (<year>1971</year>) <article-title>Deep-water benthic polychaetous annelids off New England to Bermuda and other North Atlantic Areas. Part II.</article-title> <source>Allan Hancock Monographs in Marine Biology</source> <volume>6</volume>: <fpage>1</fpage>–<lpage>327</lpage>.</mixed-citation></ref><ref id="B16"><mixed-citation xmlns:xlink="http://www.w3.org/1999/xlink" xlink:type="simple">
          <person-group><name name-style="western"><surname>Fauchald</surname><given-names>K</given-names></name></person-group> (<year>1974</year>) <article-title><tp:taxon-name><tp:taxon-name-part taxon-name-part-type="family">Sphaerodoridae</tp:taxon-name-part></tp:taxon-name> (<tp:taxon-name><tp:taxon-name-part taxon-name-part-type="class">Polychaeta</tp:taxon-name-part></tp:taxon-name>: <tp:taxon-name><tp:taxon-name-part taxon-name-part-type="class">Errantia</tp:taxon-name-part></tp:taxon-name>) from world wide areas.</article-title> <source>Journal of Natural History</source> <volume>8</volume>: <fpage>257</fpage>–<lpage>289</lpage>. doi: <ext-link xlink:type="simple" ext-link-type="doi" xlink:href="10.1080/00222937400770241">10.1080/00222937400770241</ext-link></mixed-citation></ref><ref id="B9"><mixed-citation xmlns:xlink="http://www.w3.org/1999/xlink" xlink:type="simple">
          <person-group><name name-style="western"><surname>Capa</surname><given-names>M</given-names></name><name name-style="western"><surname>Bakken</surname><given-names>T</given-names></name><name name-style="western"><surname>Purschke</surname><given-names>G</given-names></name></person-group> (<year>2014</year>) <chapter-title><tp:taxon-name><tp:taxon-name-part taxon-name-part-type="family">Sphaerodoridae</tp:taxon-name-part></tp:taxon-name> Malmgren, 1867.</chapter-title> In: <person-group><name name-style="western"><surname>Westheide</surname><given-names>W</given-names></name><name name-style="western"><surname>Purschke</surname><given-names>G</given-names></name></person-group> (<role>Eds</role>) <source>Handbook of Zoology. A Natural History of the Phyla of the Animal Kingdom. <tp:taxon-name><tp:taxon-name-part taxon-name-part-type="phylum">Annelida</tp:taxon-name-part></tp:taxon-name>: Polychaetes</source>. <publisher-name>De Gruyter</publisher-name>, <publisher-loc>Ösnabruck</publisher-loc>.</mixed-citation></ref><ref id="B6"><mixed-citation xmlns:xlink="http://www.w3.org/1999/xlink" xlink:type="simple">
          <person-group><name name-style="western"><surname>Borowski</surname><given-names>C</given-names></name></person-group> (<year>1994</year>) <article-title>Three new deep-sea species of <tp:taxon-name><tp:taxon-name-part taxon-name-part-type="family">Sphaerodoridae</tp:taxon-name-part></tp:taxon-name> (<tp:taxon-name><tp:taxon-name-part taxon-name-part-type="phylum">Annelida</tp:taxon-name-part></tp:taxon-name>, <tp:taxon-name><tp:taxon-name-part taxon-name-part-type="class">Polychaeta</tp:taxon-name-part></tp:taxon-name>) from the eastern tropical South Pacific.</article-title> <source>Zoologica Scripta</source> <volume>23</volume>: <fpage>193</fpage>–<lpage>203</lpage>. doi: <ext-link xlink:type="simple" ext-link-type="doi" xlink:href="10.1111/j.1463-6409.1994.tb00384.x">10.1111/j.1463-6409.1994.tb00384.x</ext-link></mixed-citation></ref><ref id="B15"><mixed-citation xmlns:xlink="http://www.w3.org/1999/xlink" xlink:type="simple">
          <person-group><name name-style="western"><surname>Fauchald</surname><given-names>K</given-names></name></person-group> (<year>1972</year>) <article-title>Benthic polychaetous annelids from deep water off Western Mexico and adjacent areas in the Eastern Pacific Ocean.</article-title> <source>Allan Hancock Monographs in Marine Biology</source> <volume>7</volume>: <fpage>1</fpage>–<lpage>575</lpage>.</mixed-citation></ref><ref id="B33"><mixed-citation xmlns:xlink="http://www.w3.org/1999/xlink" xlink:type="simple">
          <person-group><name name-style="western"><surname>Kudenov</surname><given-names>JD</given-names></name></person-group> (<year>1987b</year>) <article-title>Five new species of <tp:taxon-name><tp:taxon-name-part taxon-name-part-type="family">Sphaerodoridae</tp:taxon-name-part></tp:taxon-name> (<tp:taxon-name><tp:taxon-name-part taxon-name-part-type="phylum">Annelida</tp:taxon-name-part></tp:taxon-name>: <tp:taxon-name><tp:taxon-name-part taxon-name-part-type="class">Polychaeta</tp:taxon-name-part></tp:taxon-name>) from the Gulf of Mexico.</article-title> <source>Proceedings of the Biological Society of Washington</source> <volume>100</volume>: <fpage>927</fpage>–<lpage>935</lpage>.</mixed-citation></ref></ref-list></tp:taxon-treatment>
